# Supplementary material for: A toolbox for class I HDACs reveals isoform specific roles in gene regulation and protein acetylation
Source: PLoS Genet. 2022 Aug 22;18(8):e1010376. doi: 10.1371/journal.pgen.1010376 (PMC9436093; doi:10.1371/journal.pgen.1010376)
Supplement: S1 Material — (ZIP) [file pgen.1010376.s009.zip]

Archive with 16 entries (10 files):
- Supplementary_Materials_1/
- Supplementary_Materials_1/r_scripts_proteomics/
- Supplementary_Materials_1/r_scripts_proteomics/input/
- Supplementary_Materials_1/r_scripts_proteomics/input/acetylKSites_analysis_prot_norm_cor.Rmd
- Supplementary_Materials_1/r_scripts_proteomics/input/grouping/
- Supplementary_Materials_1/r_scripts_proteomics/input/grouping/ColumnNames.txt
- Supplementary_Materials_1/r_scripts_proteomics/input/grouping/Groups.txt
- Supplementary_Materials_1/r_scripts_proteomics/input/grouping/Groups_reorder.txt
- Supplementary_Materials_1/r_scripts_proteomics/input/proteingroups_data_processing_cor.Rmd
- Supplementary_Materials_1/r_scripts_proteomics/input/README_INPUT.txt
- Supplementary_Materials_1/r_scripts_proteomics/input/TMTpro_impurity_correction_MQoutput/
- Supplementary_Materials_1/r_scripts_proteomics/input/TMTpro_impurity_correction_MQoutput/impurity_matrix_tmtpro.csv
- Supplementary_Materials_1/r_scripts_proteomics/output_html/
- Supplementary_Materials_1/r_scripts_proteomics/output_html/acetylKSites_analysis_prot_norm.html
- Supplementary_Materials_1/r_scripts_proteomics/output_html/proteingroups_data_processing.html
- Supplementary_Materials_1/r_scripts_proteomics/README.txt
