# Supplementary material for: A toolbox for class I HDACs reveals isoform specific roles in gene regulation and protein acetylation
Source: PLoS Genet. 2022 Aug 22;18(8):e1010376. doi: 10.1371/journal.pgen.1010376 (PMC9436093; doi:10.1371/journal.pgen.1010376)
Supplement: S1 Material — (ZIP) [file pgen.1010376.s009.zip › Supplementary_Materials_1/r_scripts_proteomics/input/grouping/ColumnNames.txt]

D:WT_0h_rep1
D:HDAC1m_KO_rep1
D:WT_6h_rep1
D:HDAC2m_KO_rep1
D:WT_24h_rep1
D:HDAC3m_KO_rep1
D:HDAC1m_WT_rep1
D:HDAC8m_KO_rep1
D:HDAC2m_WT_rep1
D:HDAC1_KO_rep1
D:HDAC3m_WT_rep1
D:HDAC2_KO_rep1
D:HDAC8m_WT_rep1
D:HDAC3_KO_rep1
D:REF_rep1
D:HDAC8_KO_rep1
D:WT_0h_rep2
D:HDAC1m_KO_rep2
D:WT_6h_rep2
D:HDAC2m_KO_rep2
D:WT_24h_rep2
D:HDAC3m_KO_rep2
D:HDAC1m_WT_rep2
D:HDAC8m_KO_rep2
D:HDAC2m_WT_rep2
D:HDAC1_KO_rep2
D:HDAC3m_WT_rep2
D:HDAC2_KO_rep2
D:HDAC8m_WT_rep2
D:HDAC3_KO_rep2
D:REF_rep2
D:HDAC8_KO_rep2
D:WT_24h_rep3
D:HDAC1m_KO_rep3
D:WT_6h_rep3
D:HDAC2m_KO_rep3
D:WT_0h_rep3
D:HDAC3m_KO_rep3
D:HDAC1m_WT_rep3
D:HDAC8m_KO_rep3
D:HDAC2m_WT_rep3
D:HDAC1_KO_rep3
D:HDAC3m_WT_rep3
D:HDAC2_KO_rep3
D:HDAC8m_WT_rep3
D:HDAC3_KO_rep3
D:REF_rep3
D:HDAC8_KO_rep3
N:Number.of.proteins
N:Peptides
N:Razor...unique.peptides
N:Unique.peptides
C:Only.identified.by.site
C:Reverse
C:Potential.contaminant
S:Protein.IDs
S:Majority.protein.IDs
S:Peptide.counts..all.
S:Peptide.counts..razor.unique.
S:Peptide.counts..unique.
S:Protein.names
S:Gene.names
S:Fasta.headers
S:id
