# Supplementary material for: A toolbox for class I HDACs reveals isoform specific roles in gene regulation and protein acetylation
Source: PLoS Genet. 2022 Aug 22;18(8):e1010376. doi: 10.1371/journal.pgen.1010376 (PMC9436093; doi:10.1371/journal.pgen.1010376)
Supplement: S1 Material — (ZIP) [file pgen.1010376.s009.zip › Supplementary_Materials_1/r_scripts_proteomics/input/grouping/Groups.txt]

Name	New grouping
1 Rep_1	1
2 Rep_1	2
3 Rep_1	3
4 Rep_1	4
5 Rep_1	5
6 Rep_1	6
7 Rep_1	7
8 Rep_1	8
9 Rep_1	9
10 Rep_1	10
11 Rep_1	11
12 Rep_1	12
13 Rep_1	13
14 Rep_1	14
15 Rep_1	15
16 Rep_1	16
1 Rep_2	1
2 Rep_2	2
3 Rep_2	3
4 Rep_2	4
5 Rep_2	5
6 Rep_2	6
7 Rep_2	7
8 Rep_2	8
9 Rep_2	9
10 Rep_2	10
11 Rep_2	11
12 Rep_2	12
13 Rep_2	13
14 Rep_2	14
15 Rep_2	15
16 Rep_2	16
1 Rep_3	1
2 Rep_3	2
3 Rep_3	3
4 Rep_3	4
5 Rep_3	5
6 Rep_3	6
7 Rep_3	7
8 Rep_3	8
9 Rep_3	9
10 Rep_3	10
11 Rep_3	11
12 Rep_3	12
13 Rep_3	13
14 Rep_3	14
15 Rep_3	15
16 Rep_3	16
