# Supplementary material for: A toolbox for class I HDACs reveals isoform specific roles in gene regulation and protein acetylation
Source: PLoS Genet. 2022 Aug 22;18(8):e1010376. doi: 10.1371/journal.pgen.1010376 (PMC9436093; doi:10.1371/journal.pgen.1010376)
Supplement: S1 Material — (ZIP) [file pgen.1010376.s009.zip › Supplementary_Materials_1/r_scripts_proteomics/input/grouping/Groups_reorder.txt]

Name	New grouping
HDAC1_KO_rep1	HDAC1_KO
HDAC1_KO_rep2	HDAC1_KO
HDAC1_KO_rep3	HDAC1_KO
HDAC1m_KO_rep1	HDAC1m_KO
HDAC1m_KO_rep2	HDAC1m_KO
HDAC1m_KO_rep3	HDAC1m_KO
HDAC1m_WT_rep1	HDAC1m_WT
HDAC1m_WT_rep2	HDAC1m_WT
HDAC1m_WT_rep3	HDAC1m_WT
HDAC2_KO_rep1	HDAC2_KO
HDAC2_KO_rep2	HDAC2_KO
HDAC2_KO_rep3	HDAC2_KO
HDAC2m_KO_rep1	HDAC2m_KO
HDAC2m_KO_rep2	HDAC2m_KO
HDAC2m_KO_rep3	HDAC2m_KO
HDAC2m_WT_rep1	HDAC2m_WT
HDAC2m_WT_rep2	HDAC2m_WT
HDAC2m_WT_rep3	HDAC2m_WT
HDAC3_KO_rep1	HDAC3_KO
HDAC3_KO_rep2	HDAC3_KO
HDAC3_KO_rep3	HDAC3_KO
HDAC3m_KO_rep1	HDAC3m_KO
HDAC3m_KO_rep2	HDAC3m_KO
HDAC3m_KO_rep3	HDAC3m_KO
HDAC3m_WT_rep1	HDAC3m_WT
HDAC3m_WT_rep2	HDAC3m_WT
HDAC3m_WT_rep3	HDAC3m_WT
HDAC8_KO_rep1	HDAC8_KO
HDAC8_KO_rep2	HDAC8_KO
HDAC8_KO_rep3	HDAC8_KO
HDAC8m_KO_rep1	HDAC8m_KO
HDAC8m_KO_rep2	HDAC8m_KO
HDAC8m_KO_rep3	HDAC8m_KO
HDAC8m_WT_rep1	HDAC8m_WT
HDAC8m_WT_rep2	HDAC8m_WT
HDAC8m_WT_rep3	HDAC8m_WT
REF_rep1	REF
REF_rep2	REF
REF_rep3	REF
WT_0h_rep1	WT_0h
WT_0h_rep2	WT_0h
WT_0h_rep3	WT_0h
WT_24h_rep1	WT_24h
WT_24h_rep2	WT_24h
WT_24h_rep3	WT_24h
WT_6h_rep1	WT_6h
WT_6h_rep2	WT_6h
WT_6h_rep3	WT_6h
