# Supplementary material for: A toolbox for class I HDACs reveals isoform specific roles in gene regulation and protein acetylation
Source: PLoS Genet. 2022 Aug 22;18(8):e1010376. doi: 10.1371/journal.pgen.1010376 (PMC9436093; doi:10.1371/journal.pgen.1010376)
Supplement: S1 Material — (ZIP) [file pgen.1010376.s009.zip › Supplementary_Materials_1/r_scripts_proteomics/input/proteingroups_data_processing_cor.Rmd]

---
title: "Quantitative proteomics analysis of different HDAC mutants in HAP1 cells"
author: "performed by Markus Hartl - Max Perutz Labs Mass Spectrometry Facility"
date: "Dec 16, 2020; updated & modified April 11 and July 9, 2022"
output:
  html_document:
    df_print: paged
subtitle: submitted by Lena Hess (Seiser Lab)
---

Note: This analysis was performed as an [R Markdown](http://rmarkdown.rstudio.com) Notebook in RStudio. Not all code will be displayed in the final report but is available as .rmd file.
  
## 1. Introduction
  
The experiments consists of 45 samples (15 conditions or genotypes in three biological replicates), measured as three TMT-16plex batches. The sixteenth channel was a pool of all 45 samples which was added to each 15-plex set and used for internal-reference-standard normalisation (IRS). The labeled peptides were neutral-pH reversed phase fractionated (10 pooled fractions), and enriched for acetylated peptides. This results in a total of 60 measurements ([10 fraction proteome + 10 fractions acetylome] x 3 reps). All runs were searched in MaxQuant and the result files (proteinGroups.txt, acetylKsites.txt) will be corrected for isotopic impurities during the analysis. 

```{r read & prepare data, fig.show='hide', message=FALSE, warning=FALSE, include=FALSE, paged.print=FALSE, results='hide'}
## This part of the script was written by Moritz Madern
library(ggVennDiagram)
library(ggplot2)
library(RColorBrewer)
library(MSnbase)
library(knitr)
library(limma)
library(qvalue)
library(scales)
library(reshape2)

display.brewer.all()
group_colors <- c(brewer.pal(12, "Set3"), brewer.pal(6, "Dark2")) 


## READ IN DATA --------------------------------------------------------------------------------------------------------------------

# read in prot data
df_prot <- read.delim("proteinGroups.txt", header=TRUE, sep="\t", stringsAsFactors = FALSE)
#names(df_prot)
n_all <- nrow(df_prot)

# remove reverse hits
df_prot <- df_prot[!df_prot$Reverse== "+",]
n_rev <- nrow(df_prot)
```

## 2. Load data and quality control
  
The data were loaded and reverse database hits removed. As quality control, we will create an overview of the replicates (i.e. multiplex sets), their signal intensities and the overlap. 
  
First, we compare the signal strength of all channels:
  
```{r overview stats, echo=FALSE, message=FALSE, warning=FALSE, paged.print=FALSE, results='hide'}
# check channel intensities
par(mfrow=c(1,2))

barplot(colSums(df_prot[,grep(pattern = "corrected", colnames(df_prot))]), las = 3, main = "Intensity sums per channel", cex.main = 0.8)
#boxplot(log2(df_prot[,grep(pattern = "corrected", colnames(df_prot))]))
# check contamination levels
barplot(colSums(df_prot[df_prot$Potential.contaminant == "+",grep(pattern = "corrected", colnames(df_prot))]), las = 3, main = "Contaminant intensity sums per channel", cex.main = 0.8)
#boxplot(log2(df_prot[df_prot$Potential.contaminant == "+",grep(pattern = "corrected", colnames(df_prot))]))
# remove contaminants
df_prot <- df_prot[!df_prot$Potential.contaminant == "+",]
n_rev_con <- nrow(df_prot)
df_prot <- df_prot[!df_prot$Only.identified.by.site == "+",]
n_rev_con_only <- nrow(df_prot)

# extract 16plex replicate 1,2,3 reporter intensity matrices
ind_replicates_1 <- which(grepl(names(df_prot), pattern="corrected[.][0-9]+[. ]Rep_1"))
#length(ind_replicates_1)
m1 <- as.matrix(df_prot[,ind_replicates_1])
ind_replicates_2 <- which(grepl(names(df_prot), pattern="corrected[.][0-9]+[. ]Rep_2"))
#length(ind_replicates_2)
m2 <- as.matrix(df_prot[,ind_replicates_2])
ind_replicates_3 <- which(grepl(names(df_prot), pattern="corrected[.][0-9]+[. ]Rep_3"))
#length(ind_replicates_3)
m3 <- as.matrix(df_prot[,ind_replicates_3])
```
  
The distribution of channel intensities and of contaminants seems to be largely comparable, as expected. Contaminants were thus removed for further analysis steps, as well as proteins only identified by site (which cannot be quantified correctly anyway). 
  
Here is an overview of the protein groups identified and remaining after filtering:

```{r table proteins, echo=FALSE, message=FALSE, warning=FALSE}
n_proteins <- data.frame(n_all, n_rev, n_rev_con, n_rev_con_only)
colnames(n_proteins) <- c("total", "-reverse", "-reverse & con", "-rev & con & only by site")
kable(n_proteins)
```
  
It is known that muliple TMT-sets overlap only partially due to stochasticiy in the MS/MS measurement. In this experiment we observe about 84% overlap on protein group level between the three replicates, which is in the expected range:
  
```{r venn diagram, echo=FALSE, message=FALSE, warning=FALSE, paged.print=FALSE, results='hide'}
## EXTRACT INFO FOR VENN DIAGRAM; THEN PLOT OVERLAP BETWEEN PLEXES IN VENN DIAGRAM -------------------------------------------------------------------------------------------------

# for each 16plex, extract proteinNames that are non-zero 
list_1 <- df_prot$Protein.IDs[!apply(m1==0, MARGIN = 1, FUN=all)]
list_2 <- df_prot$Protein.IDs[!apply(m2==0, MARGIN = 1, FUN=all)]
list_3 <- df_prot$Protein.IDs[!apply(m3==0, MARGIN = 1, FUN=all)]
list_nonNA <- list(first_plex=list_1, second_plex=list_2, third_plex=list_3)
sapply(list_nonNA, FUN=length)

# plot venn diagram
ggVennDiagram(list_nonNA, label="both") +
   scale_fill_gradient(low="#deebf7",high = "#3182bd")
```
  
     
## 3.Correction for isotopic impurities
  
Isotopically labeled reagents used for TMT synthesis are not 100% pure. We correct for these isotopic impurities using the data provided by the manufacturer for the used lot of reagents, yielding corrected data matrices for all three sets.
  
```{r Isotopic impurity correction, echo = FALSE, results = FALSE}
## This part of the script was originally written by Moritz Madern and adapted by MH
## ISOTOPIC IMPURITY CORRECTION -----------------------------------------------------------------------------------------

# read in impurity matrix (necessary for impurity correction)
impurity_matrix <- as.matrix(read.csv(file="./TMTpro_impurity_correction_MQoutput/impurity_matrix_tmtpro.csv", sep=",", header=TRUE, row.names = 1))
#rowSums(impurity_matrix)
impurity_matrix
#t(impurity_matrix)  # transposed
inverted_transposed_impurity_matrix <- solve(t(impurity_matrix))

# note: impurity matrix itself needs to be manually created from information on product sheet


# CORRECT FOR ISOTOPIC IMPURITIES IN PLEX1 -------------------------------------------------------------------------------------------------------------------------

# note: this is done by solving a linear equation system for every row in your reporter intensity matrix.
# The equation is:                                               t(impurity_matrix) * corrected_reporter_int  =  observed_reporter_int,
# thus solving this for corrected_reporter_int results in:                            corrected_reporter_int  =  (t(impurity_matrix))^(-1) * observed_reporter_int

# check if the order of reporter ions corresponds to order in impurity matrix (***check if that is the case, it is a requirement!***)
data.frame(txt_file_order = colnames(m1), impurity_matrix_order= rownames(t(impurity_matrix)))

# make a copy of m1 called m1_corrected (this is where the corrected results are stored), then do the correction in a loop
m1_corrected <-  m1
#dim(m1_corrected)


for (i in 1:nrow(m1)){
  
  # extract row_i
  row_i <- m1[i,]
  row_i
  
  # calculate corrected intensities, replace any negative values with 0
  row_i_corrected <- inverted_transposed_impurity_matrix %*% row_i
  row_i_corrected <- pmax(row_i_corrected,0)
  
  # store in m1_corrected 
  m1_corrected[i,] <- row_i_corrected
  
}  

# compare colSums before and after
par(mfrow=c(1,2))
barplot(colSums(m1, na.rm=TRUE), main="colSums before correction", las=2)
barplot(colSums(m1_corrected, na.rm=TRUE), main="colSums after correction", las=2)

# replace 0 with NAs in the corrected reporter intensity matrix
m1_corrected[m1_corrected==0] <- NA

# give rownames
rownames(m1) <- df_prot$Protein.IDs
#length(df_prot$Protein.IDs)

## CORRECT FOR ISOTOPIC IMPURITIES IN PLEX2 -------------------------------------------------------------------------------------------------------------------------

# check if the order of reporter ions corresponds to order in impurity matrix (***check if that is the case, it is a requirement!***)
data.frame(txt_file_order = colnames(m2), impurity_matrix_order= rownames(t(impurity_matrix)))


# make a copy of m2 called m2_corrected (this is where the corrected results are stored), then do the correction in a loop
m2_corrected <-  m2
#dim(m2_corrected)


for (i in 1:nrow(m2)){
  
  # extract row_i
  row_i <- m2[i,]
  row_i
  
  # calculate corrected intensities, replace any negative values with 0
  row_i_corrected <- inverted_transposed_impurity_matrix %*% row_i
  row_i_corrected <- pmax(row_i_corrected,0)
  
  # store in 2_corrected 
  m2_corrected[i,] <- row_i_corrected
  
}  


# compare colSums before and after
par(mfrow=c(1,2))
barplot(colSums(m2, na.rm=TRUE), main="colSums before correction", las=2)
barplot(colSums(m2_corrected, na.rm=TRUE), main="colSums after correction", las=2)


# replace 0 with NAs in the corrected reporter intensity matrix
m2_corrected[m2_corrected==0] <- NA


# give rownames
rownames(m2) <- df_prot$Protein.IDs


## CORRECT FOR ISOTOPIC IMPURITIES IN PLEX3 -------------------------------------------------------------------------------------------------------------------------

# check if the order of reporter ions corresponds to order in impurity matrix (***check if that is the case, it is a requirement!***)
data.frame(txt_file_order = colnames(m3), impurity_matrix_order= rownames(t(impurity_matrix)))


# make a copy of m3 called m3_corrected (this is where the corrected results are stored), then do the correction in a loop
m3_corrected <-  m3
#dim(m3_corrected)


for (i in 1:nrow(m3)){
  
  # extract row_i
  row_i <- m3[i,]
  row_i
  
  # calculate corrected intensities, replace any negative values with 0
  row_i_corrected <- inverted_transposed_impurity_matrix %*% row_i
  row_i_corrected <- pmax(row_i_corrected,0)
  
  # store in 2_corrected 
  m3_corrected[i,] <- row_i_corrected
  
}  


# compare colSums before and after
par(mfrow=c(1,2))
barplot(colSums(m3, na.rm=TRUE), main="colSums before correction", las=2)
barplot(colSums(m3_corrected, na.rm=TRUE), main="colSums after correction", las=2)


# replace 0 with NAs in the corrected reporter intensity matrix
m3_corrected[m3_corrected==0] <- NA


# give rownames
rownames(m3) <- df_prot$Protein.IDs
```
  
## 4. Normalisation procedures
  
To be able to compare the sample we need to apply two normalisations:  
1. Global normalisation of all channels within one 16-plex set using median scaling.
2. Normalisation between different 16-plex sets using internal-reference-standard normalisation (IRS) according to Plubell et al. (doi: 10.1074/mcp.M116.065524).  

### Median scaling  
  
All channels of one set are scaled to the mean of all channel median intensities. Then only the intersection (overlap) of all three experiments is selected for IRS normalisation.  
  
```{r median normalisation, echo = FALSE, results='hide'}

### FIRST NORMALIZE WITHIN EACH PLEX TO OBTAIN EQUAL MEDIANS ---------------------------------------------------------------------------------------

# calculate ideal median
plex1_norm1_ideal_value <- mean(apply(m1_corrected, MARGIN = 2, FUN = median, na.rm=TRUE))
plex2_norm1_ideal_value <- mean(apply(m2_corrected, MARGIN = 2, FUN = median, na.rm=TRUE))
plex3_norm1_ideal_value <- mean(apply(m3_corrected, MARGIN = 2, FUN = median, na.rm=TRUE))
grand_median_mean <- mean(c(plex1_norm1_ideal_value, plex2_norm1_ideal_value, plex3_norm1_ideal_value))

# do normalization
m1_c_n <- sweep(m1_corrected, STATS= apply(m1_corrected, MARGIN = 2, FUN = median, na.rm=TRUE), FUN="/", MARGIN = 2)*grand_median_mean
apply(m1_c_n, MARGIN = 2, FUN = median, na.rm=TRUE)
n_factor_m1 <- grand_median_mean / apply(m1_corrected, MARGIN = 2, FUN = median, na.rm=TRUE)

m2_c_n <- sweep(m2_corrected, STATS= apply(m2_corrected, MARGIN = 2, FUN = median, na.rm=TRUE), FUN="/", MARGIN = 2)*grand_median_mean
apply(m2_c_n, MARGIN = 2, FUN = median, na.rm=TRUE)
n_factor_m2 <- grand_median_mean / apply(m2_corrected, MARGIN = 2, FUN = median, na.rm=TRUE)

m3_c_n <- sweep(m3_corrected, STATS= apply(m3_corrected, MARGIN = 2, FUN = median, na.rm=TRUE), FUN="/", MARGIN = 2)*grand_median_mean
apply(m3_c_n, MARGIN = 2, FUN = median, na.rm=TRUE)
n_factor_m3 <- grand_median_mean / apply(m3_corrected, MARGIN = 2, FUN = median, na.rm=TRUE)

par(mfrow=c(2,2))
par(mar = c(1,4,2,2) )
boxplot(log2(m1_c_n), ylab = "log2 intensity", xaxt='n', main = "rep1")
boxplot(log2(m2_c_n), xaxt='n', main = "rep2")
boxplot(log2(m3_c_n), xaxt='n', main = "rep3", ylab = "log2 intensity")

## SELECT INTERSECTING PROTEINS ONLY; DELETE THE REST ---------------------------------------

# find the intersection of all plexes
table(table((df_prot$Protein.IDs)))   # check if some Protein.IDs are duplicates (should not be the case); do not use Gene.names here, they will probably have duplicates
intersect_all_plex <- intersect(intersect(list_nonNA[[1]], list_nonNA[[2]]), list_nonNA[[3]])
length(intersect_all_plex)

bool_keep <- df_prot$Protein.IDs %in% intersect_all_plex
sum(bool_keep)

# delete non-overlapping protein.IDs names
df_prot <- df_prot[bool_keep,]
dim(df_prot)
m1_c_n <- m1_c_n[bool_keep,]
m2_c_n <- m2_c_n[bool_keep,]
m3_c_n <- m3_c_n[bool_keep,]
dim(m3_c_n)
```
  
### IRS normalisation
  
For IRS normalisation the geometric mean of all reference channel intensities is calculated (per protein), and then all values for each set are scaled to this common reference.
  
```{r IRS normalisation, echo = FALSE, results='hide'}
## NOW NORMALIZE BETWEEN ALL 3 PLEXES VIA REFERENCE CHANNEL ---------------------------------------------------------------

# extract reference channels (in this experiment it was always channel 15)
plex1_standard <- m1_c_n[,15, drop=FALSE]
plex2_standard <- m2_c_n[,15, drop=FALSE]
plex3_standard <- m3_c_n[,15, drop=FALSE]


# average reference duplicates in each plex (in case there is more than 1 reference channel)
plex1_standard <- rowMeans(plex1_standard)
plex2_standard <- rowMeans(plex2_standard)
plex3_standard <- rowMeans(plex3_standard)
all(names(plex1_standard) == names(plex3_standard))


# get geometric mean of averaged references (one per plex)
final_reference <- (plex1_standard * plex2_standard * plex3_standard)^(1/3)
final_reference[10]
plex1_standard[10] 
plex2_standard[10]
plex3_standard[10]


# calculate scaling factors that scale each plex_standard to the final reference
scale_factors_plex1 <- final_reference/plex1_standard
scale_factors_plex2 <- final_reference/plex2_standard
scale_factors_plex3 <- final_reference/plex3_standard

# Test:
(plex1_standard*scale_factors_plex1)[1:10] 
(plex2_standard*scale_factors_plex2)[1:10]

# scale intensity matrix by multiplying scale_factors for every row (protein), for every plex
plex1_irs <- sweep(m1_c_n, FUN="*", STATS=scale_factors_plex1, MARGIN=1)
plex2_irs <- sweep(m2_c_n, FUN="*", STATS=scale_factors_plex2, MARGIN=1)
plex3_irs <- sweep(m3_c_n, FUN="*", STATS=scale_factors_plex3, MARGIN=1)


# Probe:
# average reference dublicates in each plex
plex1_standard_after_irs <- rowMeans(plex1_irs[,15, drop=FALSE])
plex2_standard_after_irs <- rowMeans(plex2_irs[,15, drop=FALSE])
plex3_standard_after_irs <- rowMeans(plex3_irs[,15, drop=FALSE])
plex1_standard_after_irs[1:5]
plex2_standard_after_irs[1:5]
plex3_standard_after_irs[1:5]


# create normalized dataframe df_prot_norm
df_prot_norm <- df_prot
df_prot_norm[,ind_replicates_1] <- plex1_irs
df_prot_norm[,ind_replicates_2] <- plex2_irs
df_prot_norm[,ind_replicates_3] <- plex3_irs
```
  
To inspect the effect of IRS-normalisation we perform PCA analysis before and after the procedure.   
  
```{r PCA after IRS, echo = FALSE, results='hide'}
## COMPARE PCA BEFORE NORMALIZATION VIA REFERENCE CHANNEL ---------------------------------------------------

# specify group vector:
groups <- c(1:16,1:16,5,2,3,4,1,6:16)
groups
length(groups)
groups_key <- c("CTRL", "HDC1m_KO", "6H", "HDC2m_KO", "24H", "HDC3m_KO", "HDC1m_WT", "HDC8m_KO", "HDC2m_WT", "HDC1_KO", "HDC3m_WT", "HDC2_KO", "HDC8m_WT", "HDC3_KO", "REF", "HDC8_KO")
groups <- groups_key[groups]

table(groups)
names(group_colors) <- unique(groups)
group_colors
groups
pca_colors <- group_colors[groups]
pca_colors

# extract intensities before normalization
m_all_before <- as.matrix(df_prot[,c(ind_replicates_1,ind_replicates_2,ind_replicates_3)])
m_all_before[m_all_before==0] <- NA   # replace 0 with NA
m_all_before <- log(m_all_before, base=2)
m_all_before[is.na(m_all_before)] <- 0


# berechne PCA
pca_res <- prcomp(t(m_all_before))
rot_mat <- pca_res$rotation
res_final <- as.matrix(scale(t(m_all_before), center=TRUE, scale=FALSE)) %*% rot_mat

# calculate % variance explained
eigenvectors <- pca_res$sdev^2
anteil_var_pca1 <- round(eigenvectors[1]/sum(eigenvectors),digits=3)
anteil_var_pca2 <- round(eigenvectors[2]/sum(eigenvectors),digits=3)


# plot PCA
par(xpd=TRUE)
par(mfrow=c(1,1))
par(mar=c(3,3,2,12))
par(mgp=c(2,0.7,0))

plot(res_final[,"PC1"], res_final[,"PC2"], pch=rep(c(1,2,3),each=16), col=pca_colors, yaxt="n", xaxt="n", ylab="", xlab="", cex=2, lwd=5)
axis(side=2, cex.axis = 0.7)
axis(side=1, cex.axis = 0.7)
title(xlab=paste0("PC1  ","(",anteil_var_pca1*100,"%",")"), ylab=paste0("PC2  ","(",anteil_var_pca2*100,"%",")"), cex.lab=0.8, main="PCA before normalization between Plexes")
legend("right", legend=unique(groups), col=group_colors[unique(groups)], bty="n", inset=-0.35, pch=16, cex=1)

## COMPARE PCA AFTER NORMALIZATION VIA REFERENCE CHANNEL ---------------------------------------------------

# extract intensities after normalization
m_all_after <- as.matrix(df_prot_norm[,c(ind_replicates_1,ind_replicates_2,ind_replicates_3)])
m_all_after[m_all_after==0] <- NA   # replace 0 with NA
m_all_after <- log(m_all_after, base=2)
m_all_after[is.na(m_all_after)] <- 0


# berechne PCA
pca_res <- prcomp(t(m_all_after))
rot_mat <- pca_res$rotation
res_final <- as.matrix(scale(t(m_all_after), center=TRUE, scale=FALSE)) %*% rot_mat


# calculate % variance explained
eigenvectors <- pca_res$sdev^2
anteil_var_pca1 <- round(eigenvectors[1]/sum(eigenvectors),digits=3)
anteil_var_pca2 <- round(eigenvectors[2]/sum(eigenvectors),digits=3)


# plot PCA
par(xpd=TRUE)
par(mfrow=c(1,1))
par(mar=c(3,3,2,12))
par(mgp=c(2,0.7,0))

plot(res_final[,"PC1"], res_final[,"PC2"], col=pca_colors, pch=rep(c(1,2,3),each=16), yaxt="n", xaxt="n", ylab="", xlab="", cex=1, lwd=5)
axis(side=2, cex.axis = 0.7)
axis(side=1, cex.axis = 0.7)
title(xlab=paste0("PC1  ","(",anteil_var_pca1*100,"%",")"), ylab=paste0("PC2  ","(",anteil_var_pca2*100,"%",")"), cex.lab=0.8, main="PCA after normalization between Plexes")
legend("right", legend=unique(groups), col=group_colors[unique(groups)], bty="n", inset=-0.35, pch=16, cex=1)


## EXPORT DATAFRAME WITH CORRECTED INTENSITIES  --------------------------------------------------------------------------
```

The PCA shows that IRS-normalization removed the batch effects and that the replicates of each group cluster well in the PCA.

For further inspection of we also calculate Pearson correlation coefficients and plot them in a heatmap. As can be seen below the samples and replicates are highly correlated with all coefficients >0.97. Replicates HDC3m_KO and HDC3_KO are highly correlated to each other but seem to slightly differ from all other samples. 

```{r correlation analysis after IRS, echo = FALSE, results='hide'}
#copy matrix
m_all_after_cor <- m_all_after

#make names vector
cornames <- paste0(groups, "_r", rep(c(1,2,3), each = 16))

#add proper names
colnames(m_all_after_cor) <- cornames

#remove reference channels
m_all_after_cor <- m_all_after_cor[,-c(grep(cornames, pattern = "REF"))]
m_all_after_cor <- m_all_after_cor[, order(colnames(m_all_after_cor))]

#the following codes for constructing Pearson correlation heatmaps is based on code from http://www.sthda.com/english/wiki/ggplot2-quick-correlation-matrix-heatmap-r-software-and-data-visualization, distributed under the creative commons license CC BY-NC-SA 3.0 US

#make correlation matrix
cormat <- round(cor(m_all_after_cor, method = "pearson"), 3)

# Get lower triangle of the correlation matrix
  get_lower_tri<-function(cormat){
    cormat[upper.tri(cormat)] <- NA
    return(cormat)
  }
  # Get upper triangle of the correlation matrix
  get_upper_tri <- function(cormat){
    cormat[lower.tri(cormat)]<- NA
    return(cormat)
  }
  
upper_tri <- get_upper_tri(cormat)
upper_tri


melted_cormat <- melt(upper_tri, na.rm = TRUE)
# Heatmap

# Create a ggheatmap
ggheatmap <- ggplot(melted_cormat, aes(Var2, Var1, fill = value))+
 geom_tile(color = "white")+
 scale_fill_gradient(low = "white", high = "red", 
   limit = c(0.97,1), space = "Lab", 
    name="Pearson\nCorrelation") +
  theme_minimal()+ # minimal theme
 theme(axis.text.x = element_text(angle = 90, vjust = 0.4, hjust = 1))+
 coord_fixed()+
  ggtitle("Heatmap of Pearson correlation coefficient matrix")

# Print the heatmap
print(ggheatmap)

```

  
Results are stored as full matrix with corrected values:
  
```{r write corrected and normalised matrix}
write.table(df_prot_norm, file = "proteinGroups_corrected.txt", sep = "\t", col.names = TRUE, row.names=FALSE)
```

## 5. Group comparison and statistical analysis

```{r load data for limma & filter, include = FALSE}
# define channel names
channel_names <- read.delim("./grouping/ColumnNames.txt", header = FALSE)
channel_names <- gsub(".:", "", as.vector(channel_names[,1]))[1:48]
channel_names
unique_groups <- unique(groups)

# reduce to intensity columns
colnames(df_prot_norm)
df_p <- df_prot_norm[,grep(pattern = "corrected", colnames(df_prot_norm))]
# rename channels
colnames(df_p) <- channel_names
# add descriptive and filter columns
df_p <- data.frame(df_prot_norm[,c("Protein.IDs", "Gene.names", "Razor...unique.peptides","id")], df_p)
# min 2 razor peptides
df_p <- df_p[df_p$Razor...unique.peptides >= 2,]
# check rows with missing values and remove them
table(rowSums(is.na(df_p[,4:51])))
df_p <- df_p[rowSums(is.na(df_p[,4:51])) == 0, ]

# calculate mean of top three intensities per row
v_top3_int_mean_p <- apply(df_p[,4:51], 1, function(x) mean(sort(x, decreasing = TRUE)[1:3]))
hist(log(v_top3_int_mean_p,10))
quantile(v_top3_int_mean_p, probs = c(0.005, 0.01, 0.05))
# apply cut-off at 0.5% quantile
int_cut_off <- quantile(v_top3_int_mean_p, probs = c(0.005))
df_p <- df_p[v_top3_int_mean_p >= int_cut_off,]

```
For quantitative statistical analysis the normalised dataset was further filtered for protein groups having at least 2 razor or unique peptides and for all protein groups with an intensity >= the 0.5% quantile of the mean top 3 intense channels (`r dim(df_p)[1]` proteins groups remaining).

The resulting matrix was then used to calculate LIMMA statistics to determine statistically significant differential expression changes between sample groups. 
  
```{r LIMMA, echo=FALSE, results = 'hide', message = FALSE, warning = FALSE}
#copy and log transform data
d_limma <- log2(df_p[,5:52])
row.names(d_limma) <- df_p[,1]
head(d_limma)
# set up the design matrix (with experiments as batch effect)
group <- as.factor(make.names(groups))
batch <- as.factor(c(rep("rep1", 16), rep("rep2", 16), rep("rep3",16)))
design <- model.matrix(~ 0+ group + batch)
colnames(design) <- sub(pattern = ("group"), replacement = "", colnames(design))
colnames(design) <- sub(pattern = ("batch"), replacement = "", colnames(design))
colnames(design)
design

# make the contrast
comparisons <- c("X6H-CTRL", "X24H-CTRL", "HDC1m_WT-CTRL", "HDC1m_KO-CTRL", "HDC2m_WT-CTRL", "HDC2m_KO-CTRL", "HDC3m_WT-CTRL", "HDC3m_KO-CTRL", "HDC3_KO-CTRL")
contrast <- makeContrasts(contrasts = comparisons, levels = design)
contrast

# do the linear model fitting
fit <- lmFit(d_limma, design)

# get the fit for the contrast of interest
fit2 <- contrasts.fit(fit, contrast)

# do the empirical Bayes moderation of the test statistic (with trended variance)
fit2 <- eBayes(fit2, trend = TRUE)

# show how many proteins are differentially abundant for each contrast
summary(decideTests(fit2))

# store results
tt_exp_limma <- topTable(fit2, coef = 1, sort.by = "none", number = Inf)

for(i in 2:length(comparisons)) {
  tt_exp_limma <- data.frame(tt_exp_limma, topTable(fit2, coef = i, sort.by = "none", number = Inf))
  print(length(colnames(tt_exp_limma)))
}

colnames(tt_exp_limma) <- paste0(colnames(tt_exp_limma)[1:6],".", rep(comparisons, each = 6))

```
  
The following comparisons were made:  
`r comparisons`

Significantly regulated proteins (at 5% FDR) for all comparisons:  
`r kable(summary(decideTests(fit2)))`

As a graphical overview, we also present the results as volcano plots with p-values (not corrected for multiple testing) or adj.p.values (corrected). Red indicates p-values or adjusted p-values below 0.05, blue above, respectively:
  
```{r Volcano and histogramm LIMMA all, echo=FALSE}

par(mfrow = c(1,2))
par(mar = c(5,5,2,0.5))

i_logFC <- grep("logFC", colnames(tt_exp_limma))

for (i in i_logFC) { 

  # store data in column as x and ys
  x <- tt_exp_limma[,i]
  y_pval <- -log10(tt_exp_limma[, i+3])
  y_apval <- -log10(tt_exp_limma[, i+4])
  
  # Plot pval
  plot(x, y_pval,
       xlab = colnames(tt_exp_limma)[i],
       ylab = colnames(tt_exp_limma)[i+3],
       main = paste(sub("logFC.", "", colnames(tt_exp_limma)[i]), "p-value"),
       cex.main = 0.8,
       cex.lab = 0.8,
       pch = 16,
       col = alpha(c("blue","red")[as.factor(tt_exp_limma[, i+3] <= 0.05)], 0.3))
  # Plot adj. pval
  plot(x, y_apval,
       xlab = colnames(tt_exp_limma)[i],
       ylab = colnames(tt_exp_limma)[i+4],
       main = paste(sub("logFC.", "", colnames(tt_exp_limma)[i]), " adj. p-value"),
       cex.main = 0.8,
       cex.lab = 0.8,
       pch = 16,
       col = alpha(c("blue","red")[as.factor(tt_exp_limma[, i+4] <= 0.05)], 0.3))
}
```
  
All data are finally stored in a matrix for further processing (including Protein group IDs & gene names):

```{r}
df_prot_limma <- data.frame(df_p, tt_exp_limma)
write.table(df_prot_limma, file = "protein_groups_limma_results.txt", sep = "\t", row.names = FALSE, quote = FALSE)
```
