# Supplementary material for: A toolbox for class I HDACs reveals isoform specific roles in gene regulation and protein acetylation
Source: PLoS Genet. 2022 Aug 22;18(8):e1010376. doi: 10.1371/journal.pgen.1010376 (PMC9436093; doi:10.1371/journal.pgen.1010376)
Supplement: S1 Material — (ZIP) [file pgen.1010376.s009.zip › Supplementary_Materials_1/r_scripts_proteomics/input/README_INPUT.txt]

Supplied are R markdown (.rmd) files to be executed in R Studio or similar software. Additionally, the files "proteinGroups.txt" and "Acetyl (K)Sites.txt" are required and have to be saved in this folder. They are available at the PRIDE repository (https://www.ebi.ac.uk/pride/) under the accession number PXD030164. The scripts have to be run sequentially, first the proteingroups_data_processing.Rmd, second the acetylKSites_analysis_prot_norm.Rmd. 
