# Supplementary material for: A toolbox for class I HDACs reveals isoform specific roles in gene regulation and protein acetylation
Source: PLoS Genet. 2022 Aug 22;18(8):e1010376. doi: 10.1371/journal.pgen.1010376 (PMC9436093; doi:10.1371/journal.pgen.1010376)
Supplement: S1 Material — (ZIP) [file pgen.1010376.s009.zip › Supplementary_Materials_1/r_scripts_proteomics/input/TMTpro_impurity_correction_MQoutput/impurity_matrix_tmtpro.csv]

	%126C	%127N	%127C	%128N	%128C	%129N	%129C	%130N	%130C	%131N	%131C	%132N	%132C	%133N	%133C	%134N
126C	0.9001	0.0034	0.0931	0.0002	0.0032	0	0	0	0	0	0	0	0	0	0	0
127N	0.0071	0.8999	0	0.0898	0	0.0032	0	0	0	0	0	0	0	0	0	0
127C	0.0093	0	0.8981	0.0035	0.0863	0.0001	0.0027	0	0	0	0	0	0	0	0	0
128N	0	0.0095	0.0079	0.8962	0	0.0838	0	0.0026	0	0	0	0	0	0	0	0
128C	0	0	0.0147	0	0.9113	0.0034	0.0691	0	0.0015	0	0	0	0	0	0	0
129N	0	0	0	0.0146	0.0128	0.9025	0	0.0686	0	0.0015	0	0	0	0	0	0
129C	0	0	0.0051	0	0.0274	0	0.9013	0.0036	0.0615	0	0.0011	0	0	0	0	0
130N	0	0	0	0.0049	0.0002	0.0276	0.0062	0.9002	0	0.0598	0	0.0011	0	0	0	0
130C	0	0	0	0	0.0004	0	0.031	0	0.9154	0.0042	0.0482	0.0002	0.0006	0	0	0
131N	0	0	0	0	0	0.0004	0.0004	0.0309	0.0136	0.9066	0	0.0475	0	0.0006	0	0
131C	0	0	0	0	0	0	0.0008	0	0.0381	0	0.9236	0.004	0.0329	0.0003	0.0003	0
132N	0	0	0	0	0	0	0	0.0004	0	0.0284	0.0079	0.928	0	0.0351	0	0.0002
132C	0	0	0	0	0	0	0	0	0.001	0	0.0414	0	0.9354	0.004	0.018	0.0002
133N	0	0	0	0	0	0	0	0	0	0.0036	0.0001	0.0364	0.0082	0.9323	0	0.0194
133C	0	0	0	0	0	0	0	0	0	0	0.0088	0	0.047	0	0.9402	0.004
134N	0	0	0	0	0	0	0	0	0	0	0	0.004	0.0004	0.0492	0.001	0.9454
