# Supplementary material for: A toolbox for class I HDACs reveals isoform specific roles in gene regulation and protein acetylation
Source: PLoS Genet. 2022 Aug 22;18(8):e1010376. doi: 10.1371/journal.pgen.1010376 (PMC9436093; doi:10.1371/journal.pgen.1010376)
Supplement: S1 Material — (ZIP) [file pgen.1010376.s009.zip › Supplementary_Materials_1/r_scripts_proteomics/README.txt]

The scripts in this folder allow to recreate the proteomics downstream data analysis. Required are all files in the input folder and additionally the files "proteinGroups.txt" and "Acetyl (K)Sites.txt", which are available at the PRIDE repository (https://www.ebi.ac.uk/pride/) under the accession number PXD030164. 
The scripts will produce all output files required for further analysis of the publication as well as two html reports summarizing the analysis and quality control. 
