# Supplementary material for: A toolbox for class I HDACs reveals isoform specific roles in gene regulation and protein acetylation
Source: PLoS Genet. 2022 Aug 22;18(8):e1010376. doi: 10.1371/journal.pgen.1010376 (PMC9436093; doi:10.1371/journal.pgen.1010376)
Supplement: S1 Data — (XLSX) [file pgen.1010376.s010.xlsx]

## Sheet: Fig2B
	Numerical data: Fig 2B
	Total cellular HDAC activity (normalized to WT)
	Replicate	WT	HDAC1 KO	HDAC2 KO	HDAC3 KO	WT HDAC1 CI	WT HDAC2 CI	WT HDAC3 CI	KO HDAC1 CI	KO HDAC2 CI	KO HDAC3 CI
	#1	100	103.759	93.3658	110.314	87.6483	82.0132	91.7715	85.8819	78.3896	94.2078
	#2	100	104.217	100.634	102.755	88.6135	90.8807	100.498	89.9303	79.189	105.424
	#3	100	96.0253	90.2908	101.816	92.1059	84.437	82.1318	87.0113	73.4569	96.2923
	#4	100	91.395	106.468	94.1983	65.9947	56.6525	83.1062	85.0381	62.8296	101.239
	One-way analysis of variance: Total cellular HDAC activity
	P value	< 0,0001
	P value summary	****
	Are means signif. different? (P < 0.05)	Yes
	Number of groups	10
	F	6.171
	R square	0.6493
	ANOVA Table	SS	df	MS
	Treatment (between columns)	3683	9	409.2
	Residual (within columns)	1989	30	66.31
	Total	5672	39
	Bonferroni's Multiple Comparison Test	Mean Diff,	t	Significant? P < 0,05?	Summary	95% CI of diff
	WT vs HDAC1 KO	1.151	0.1999	No	ns	-19,62 to 21,92
	WT vs HDAC2 KO	2.31	0.4012	No	ns	-18,46 to 23,08
	WT vs HDAC3 KO	-2.271	0.3944	No	ns	-23,04 to 18,50
	WT vs WT HDAC1 CI	16.41	2.85	No	ns	-4,357 to 37,18
	WT vs WT HDAC2 CI	21.5	3.735	Yes	*	0,7373 to 42,27
	WT vs WT HDAC3 CI	10.62	1.845	No	ns	-10,14 to 31,39
	WT vs KO HDAC1 CI	13.03	2.264	No	ns	-7,732 to 33,80
	WT vs KO HDAC2 CI	26.53	4.608	Yes	**	5,767 to 47,30
	WT vs KO HDAC3 CI	0.7093	0.1232	No	ns	-20,06 to 21,48
	HDAC1 KO vs HDAC2 KO	1.159	0.2013	No	ns	-19,61 to 21,93
	HDAC1 KO vs HDAC3 KO	-3.422	0.5943	No	ns	-24,19 to 17,35
	HDAC1 KO vs WT HDAC1 CI	15.26	2.65	No	ns	-5,509 to 36,03
	HDAC1 KO vs WT HDAC2 CI	20.35	3.535	No	ns	-0,4137 to 41,12
	HDAC1 KO vs WT HDAC3 CI	9.472	1.645	No	ns	-11,29 to 30,24
	HDAC1 KO vs KO HDAC1 CI	11.88	2.064	No	ns	-8,883 to 32,65
	HDAC1 KO vs KO HDAC2 CI	25.38	4.408	Yes	**	4,616 to 46,15
	HDAC1 KO vs KO HDAC3 CI	-0.4418	0.07672	No	ns	-21,21 to 20,33
	HDAC2 KO vs HDAC3 KO	-4.581	0.7956	No	ns	-25,35 to 16,19
	HDAC2 KO vs WT HDAC1 CI	14.1	2.449	No	ns	-6,668 to 34,87
	HDAC2 KO vs WT HDAC2 CI	19.19	3.333	No	ns	-1,573 to 39,96
	HDAC2 KO vs WT HDAC3 CI	8.313	1.444	No	ns	-12,45 to 29,08
	HDAC2 KO vs KO HDAC1 CI	10.72	1.863	No	ns	-10,04 to 31,49
	HDAC2 KO vs KO HDAC2 CI	24.22	4.207	Yes	**	3,457 to 44,99
	HDAC2 KO vs KO HDAC3 CI	-1.601	0.278	No	ns	-22,37 to 19,17
	HDAC3 KO vs WT HDAC1 CI	18.68	3.244	No	ns	-2,087 to 39,45
	HDAC3 KO vs WT HDAC2 CI	23.77	4.129	Yes	*	3,008 to 44,54
	HDAC3 KO vs WT HDAC3 CI	12.89	2.239	No	ns	-7,873 to 33,66
	HDAC3 KO vs KO HDAC1 CI	15.31	2.658	No	ns	-5,461 to 36,07
	HDAC3 KO vs KO HDAC2 CI	28.8	5.003	Yes	**	8,038 to 49,57
	HDAC3 KO vs KO HDAC3 CI	2.98	0.5176	No	ns	-17,79 to 23,75
	WT HDAC1 CI vs WT HDAC2 CI	5.095	0.8848	No	ns	-15,67 to 25,86
	WT HDAC1 CI vs WT HDAC3 CI	-5.786	1.005	No	ns	-26,55 to 14,98
	WT HDAC1 CI vs KO HDAC1 CI	-3.375	0.5861	No	ns	-24,14 to 17,39
	WT HDAC1 CI vs KO HDAC2 CI	10.12	1.758	No	ns	-10,64 to 30,89
	WT HDAC1 CI vs KO HDAC3 CI	-15.7	2.727	No	ns	-36,47 to 5,067
	WT HDAC2 CI vs WT HDAC3 CI	-10.88	1.89	No	ns	-31,65 to 9,886
	WT HDAC2 CI vs KO HDAC1 CI	-8.47	1.471	No	ns	-29,24 to 12,30
	WT HDAC2 CI vs KO HDAC2 CI	5.03	0.8735	No	ns	-15,74 to 25,80
	WT HDAC2 CI vs KO HDAC3 CI	-20.79	3.612	Yes	*	-41,56 to -0,02802
	WT HDAC3 CI vs KO HDAC1 CI	2.412	0.4188	No	ns	-18,36 to 23,18
	WT HDAC3 CI vs KO HDAC2 CI	15.91	2.763	No	ns	-4,856 to 36,68
	WT HDAC3 CI vs KO HDAC3 CI	-9.914	1.722	No	ns	-30,68 to 10,85
	KO HDAC1 CI vs KO HDAC2 CI	13.5	2.344	No	ns	-7,268 to 34,27
	KO HDAC1 CI vs KO HDAC3 CI	-12.33	2.141	No	ns	-33,09 to 8,442
	KO HDAC2 CI vs KO HDAC3 CI	-25.82	4.485	Yes	**	-46,59 to -5,058

## Sheet: Fig2C
	Numerical data: Fig 2C
	JQ12 treated WT cells									MS-275 treated WT cells
	Replicate	0.0 μM	0.5 μM	1.5 μM	3.0 μM					Replicate	0.0 μM	0.5 μM	1.5 μM	3.0 μM
	#1	1	0.92606	0.876359	0.908056					#1	1	0.911414	0.606474	0.34753
	#2	1	1.03218	0.974278	0.863103					#2	1	0.909091	0.700957	0.422648
	#3	1	1.03152	1.13787	0.634772					#3	1	1.04228	0.67019	0.337421
	One-way analysis of variance: JQ12 treated WT cells									One-way analysis of variance: MS-275 treated WT cells
	P value	0.1169								P value	< 0,0001
	P value summary	ns								P value summary	****
	Are means signif. different? (P < 0.05)	No								Are means signif. different? (P < 0.05)	Yes
	Number of groups	4								Number of groups	4
	F	2.692								F	99.94
	R square	0.5023								R square	0.974
	ANOVA Table	SS	df	MS						ANOVA Table	SS	df	MS
	Treatment (between columns)	0.08612	3	0.02871						Treatment (between columns)	0.7722	3	0.2574
	Residual (within columns)	0.08532	8	0.01067						Residual (within columns)	0.0206	8	0.002576
	Total	0.1714	11							Total	0.7928	11
	Bonferroni's Multiple Comparison Test	Mean Diff,	t	Significant? P < 0,05?	Summary	95% CI of diff				Bonferroni's Multiple Comparison Test	Mean Diff,	t	Significant? P < 0,05?	Summary	95% CI of diff
	0.0 vs 0.5	0.003414	0.04048	No	ns	-0,2899 to 0,2968				0.0 vs 0.5	0.04574	1.104	No	ns	-0,09842 to 0,1899
	0.0 vs 1.5	0.003832	0.04545	No	ns	-0,2895 to 0,2972				0.0 vs 1.5	0.3408	8.224	Yes	***	0,1966 to 0,4849
	0.0 vs 3.0	0.198	2.348	No	ns	-0,09532 to 0,4914				0.0 vs 3.0	0.6308	15.22	Yes	****	0,4866 to 0,7750
	0.5 vs 1.5	0.0004185	0.004963	No	ns	-0,2929 to 0,2938				0.5 vs 1.5	0.2951	7.121	Yes	***	0,1509 to 0,4392
	0.5 vs 3.0	0.1946	2.308	No	ns	-0,09873 to 0,4879				0.5 vs 3.0	0.5851	14.12	Yes	****	0,4409 to 0,7292
	1.5 vs 3.0	0.1942	2.303	No	ns	-0,09915 to 0,4875				1.5 vs 3.0	0.29	6.999	Yes	***	0,1459 to 0,4342

## Sheet: Fig2D
	Numerical data: Fig 2D
	Viability of HDAC1 cell lines, normalized to t0											Viability of HDAC2 cell lines, normalized to t0											Viability of HDAC3 cell lines, normalized to t0
	Hours	WT			WT HDAC1 CI			KO HDAC1 CI				Hours	WT			WT HDAC2 CI			KO HDAC2 CI				Hours	WT			WT HDAC3 CI			KO HDAC3 CI			HDAC3 KO
	0	#1	#2	#3	#1	#2	#3	#1	#2	#3		0	#1	#2	#3	#1	#2	#3	#1	#2	#3		0	#1	#2	#3	#1	#2	#3	#1	#2	#3	#1	#2	#3
	24	4.45995	4.44686	4.65487	3.08175	3.1803	3.98536	3.5256	3.42836	3.19149		24	4.45995	4.44686	4.65487	3.1458	3.96774	3.93122	3.6432	3.17	3.3433		24	4.45995	4.44686	4.65487	4.03195	4.81504	5.27801	2.397	2.62929	2.566	2.82624	3.46708	3.62431
	48	15.9818	13.0354	11.9241	8	11.26	11.7364	11.7063	11.5453	8.80884		48	15.9818	13.0354	11.9241	7.92453	10.1936	12.7513	11.1434	9.57003	8.37687		48	15.9818	13.0354	11.9241	7.45301	12.1138	15.1867	3.52996	5.89016	3.9282	4.83601	9.42387	11.3076
	Two-way ANOVA: Viability of HDAC1 cell lines											Two-way ANOVA: Viability of HDAC2 cell lines											Two-way ANOVA: Viability of HDAC3 cell lines
	Source of Variation	% of total variation	P value									Source of Variation	% of total variation	P value									Source of Variation	% of total variation	P value
	Interaction	1.75	0.1361									Interaction	2.63	0.0685									Interaction	11.66	0.0024
	Column Factor	2.08	0.0219									Column Factor	2.67	0.0151									Column Factor	11.06	0.0003
	hours	92.24	< 0,0001									hours	90.21	< 0,0001									hours	67.57	< 0,0001
	Source of Variation	P value summary	Significant?									Source of Variation	P value summary	Significant?									Source of Variation	P value summary	Significant?
	Interaction	ns	No									Interaction	ns	No									Interaction	**	Yes
	Column Factor	*	Yes									Column Factor	*	Yes									Column Factor	***	Yes
	hours	****	Yes									hours	****	Yes									hours	****	Yes
	Source of Variation	Df	Sum-of-squares	Mean square	F							Source of Variation	Df	Sum-of-squares	Mean square	F							Source of Variation	Df	Sum-of-squares	Mean square	F
	Interaction	4	10.25	2.563	2.01							Interaction	4	14.55	3.639	2.632							Interaction	6	78.82	13.14	4.8
	Column Factor	2	12.15	6.073	4.764							Column Factor	2	14.75	7.377	5.337							Column Factor	3	74.76	24.92	9.106
	hours	2	539	269.5	211.4							hours	2	499.4	249.7	180.6							hours	2	456.9	228.5	83.48
	Residual	18	22.95	1.275								Residual	18	24.88	1.382								Residual	24	65.68	2.737
	Number of missing values	0										Number of missing values	0										Number of missing values	0
	Bonferroni multiple comparisons	Number of comparisons: 6										Bonferroni multiple comparisons	Number of comparisons: 6										Bonferroni multiple comparisons	Number of comparisons: 9
	WT vs WT HDAC1 CI											WT vs WT HDAC2 CI											WT vs WT HDAC3 CI
	hours	WT	WT HDAC1 CI	Difference	95% CI of diff,							hours	WT	WT HDAC2 CI	Difference	95% CI of diff,							hours	WT	WT HDAC3 CI	Difference	95% CI of diff,
	24.00	1	1	0	-2,731 to 2,731							24.00	1	1	0	-2,844 to 2,844							24.00	1	1	0	-4,115 to 4,115
	48.00	4.521	3.416	-1.105	-3,836 to 1,627							48.00	4.521	3.682	-0.839	-3,683 to 2,005							48.00	4.521	4.708	0.1878	-3,927 to 4,303
	72.00	13.65	10.33	-3.315	-6,046 to -0,5836							72.00	13.65	10.29	-3.357	-6,201 to -0,5132							72.00	13.65	11.58	-2.063	-6,177 to 2,052
	hours	Difference	t	P value	Summary							hours	Difference	t	P value	Summary							hours	Difference	t	P value	Summary
	24.00	0	0	P > 0,05	ns							24.00	0	0	P > 0,05	ns							24.00	0	0	P > 0,05	ns
	48.00	-1.105	1.198	P > 0,05	ns							48.00	-0.839	0.874	P > 0,05	ns							48.00	0.1878	0.139	P > 0,05	ns
	72.00	-3.315	3.596	P < 0,05	*							72.00	-3.357	3.497	P < 0,05	*							72.00	-2.063	1.527	P > 0,05	ns
	WT vs KO HDAC1 CI											WT vs KO HDAC2 CI											WT vs KO HDAC3 CI
	hours	WT	KO HDAC1 CI	Difference	95% CI of diff,							hours	WT	KO HDAC2 CI	Difference	95% CI of diff,							hours	WT	KO HDAC3 CI	Difference	95% CI of diff,
	24.00	1	1	0	-2,731 to 2,731							24.00	1	1	0	-2,844 to 2,844							24.00	1	1	0	-4,115 to 4,115
	48.00	4.521	3.382	-1.139	-3,870 to 1,593							48.00	4.521	3.385	-1.135	-3,979 to 1,709							48.00	4.521	2.531	-1.99	-6,105 to 2,125
	72.00	13.65	10.69	-2.96	-5,692 to -0,2290							72.00	13.65	9.697	-3.95	-6,794 to -1,106							72.00	13.65	4.449	-9.198	-13,31 to -5,083
	hours	Difference	t	P value	Summary							hours	Difference	t	P value	Summary							hours	Difference	t	P value	Summary
	24.00	0	0	P > 0,05	ns							24.00	0	0	P > 0,05	ns							24.00	0	0	P > 0,05	ns
	48.00	-1.139	1.235	P > 0,05	ns							48.00	-1.135	1.182	P > 0,05	ns							48.00	-1.99	1.473	P > 0,05	ns
	72.00	-2.96	3.211	P < 0,05	*							72.00	-3.95	4.115	P < 0,01	**							72.00	-9.198	6.81	P < 0,0001	****
																							WT vs HDAC3 KO
																							hours	WT	HDAC3 KO	Difference	95% CI of diff,
																							24.00	1	1	0	-4,115 to 4,115
																							48.00	4.521	3.306	-1.215	-5,330 to 2,900
																							72.00	13.65	8.522	-5.125	-9,240 to -1,010
																							hours	Difference	t	P value	Summary
																							24.00	0	0	P > 0,05	ns
																							48.00	-1.215	0.8993	P > 0,05	ns
																							72.00	-5.125	3.794	P < 0,01	**

## Sheet: Fig5B
	Numerical data: Fig 5B
	Top 20 GO-BP (Enrichr) terms of upreg. genes by MS-275 (≥ 2-fold changes over wildtype cells, padj-value ≤ 0.05)									Top 20 GO-BP (Enrichr) terms of upreg. genes of both HDAC2 CI clones (≥ 2-fold changes over wildtype cells, padj-value ≤ 0.05)
	Term	Overlap	P-value	Adjusted P-value	Odds Ratio	Combined Score	Genes			Term	Overlap	P-value	Adjusted P-value	Odds Ratio	Combined Score	Genes
	axon guidance (GO:0007411)	63/203	1.6778014236499978E-11	7.52661718649389E-8	3.0449588073754414	75.54832609006212	EPHB6;RET;SEMA5A;DRAXIN;NRP2;PTPRO;PTPRM;LAMC2;ROBO1;SHH;ALCAM;KIF5C;KIF5A;RAC2;NPTN;EPHB2;EPHB1;EPHA5;EPHA7;EPHA6;UNC5A;EPHA8;UNC5B;VSTM2L;PRKCA;UNC5C;GFRA2;SPTB;GAP43;DOK5;ANOS1;PRKCQ;EPHA1;DSCAML1;RNF165;GRB7;SPTBN4;SEMA7A;SHC3;EPHA10;SEMA3C;NRXN1;SEMA3A;NRXN3;CXCR4;SEMA3F;NTN1;IGSF9;EFNB2;RELN;PLXNA2;SLIT1;FYN;NCAM1;SLIT2;PLXNA4;LGI1;BDNF;L1CAM;EFNA3;GDNF;CNTN4;LGR6			modulation of chemical synaptic transmission (GO:0050804)	17/109	3.377123797763394E-7	9.118234253961163E-4	5.058456862866712	75.37642613435423	NLGN4Y;MCTP1;NLGN4X;CLSTN2;GRIK3;CACNA1A;GRIK4;SYN1;BEGAIN;RIMS2;RIMS1;GRM4;GRM8;NPTXR;NPTX2;MCTP2;CACNG5
	nervous system development (GO:0007399)	103/447	3.726084454412591E-9	8.357607431247442E-6	2.0339939010260735	39.4755662978009	SEMA5A;CNTFR;CHRM3;GDA;AVIL;ROGDI;CYP46A1;FGF5;ADORA1;NRCAM;CHAC1;EPHB2;EPHB1;SH3GL2;PCDHAC1;MEF2C;SRRM4;RBFOX3;APLP1;POU3F1;HPCAL4;PCDHA11;BCAN;ADGRB2;MAL;LY6H;CHRNA3;LPAR1;UGT8;NEUROD2;NHLH2;ATXN1;SCIN;FLRT3;ST8SIA4;NDP;WNT2;GPM6B;EGR2;JAG1;BDNF;ZBTB16;FN1;FZD9;INHBA;L1CAM;ARHGAP26;PHOX2B;FGF17;SDK1;GDNF;SERPINI1;CNTN4;SCN2A;FGF12;SDK2;ACHE;TENM1;DAGLA;NCAN;NRGN;ROBO1;SHH;DNER;JARID2;APC2;CHST8…			generation of neurons (GO:0048699)	23/202	1.078460082860298E-6	0.0010407628236208696	3.531763192797717	48.52634286123238	EMX1;WNT10A;NLGN4X;WNT3A;IRX6;WNT7B;SEMA3A;BHLHE41;WNT7A;ATP2B2;BHLHE23;DLL1;RUNX2;NEUROD2;WNT6;LMX1A;DNER;HEY2;ATOH8;SPOCK1;NRCAM;MAPT;KIAA0319
	generation of neurons (GO:0048699)	57/202	7.91791985655613E-9	1.0122832220544941E-5	2.652948242121601	49.48846078483659	BHLHE41;OTP;SHH;HEY1;DNER;HEY2;NRCAM;EMX1;MEF2C;CDKL5;WNT9B;ACSL4;ACSL3;DNAAF4;WNT16;RUNX2;TUBB2A;LMX1A;ANOS1;DCX;RAPGEF2;MAPT;LMX1B;ASTN1;SEMA3A;NDNF;BHLHE23;ASCL2;ARNTL;NEUROD2;WNT6;RELN;ATOH8;SPOCK1;DISC1;KIAA0319;WNT2;HES2;ATOH1;WNT4;NTRK2;WNT10A;FZD4;WNT3A;WNT7B;FZD8;WNT7A;DCDC2;ATP2B2;PHOX2B;TAFA3;TAFA1;LHX5;INSM2;INSM1;LRP12;NEUROG3			SA node cell action potential (GO:0086015)	5/7	1.1631006193815294E-6	0.0010407628236208696	67.60168302945301	923.7378687879658	HCN4;CACNA1D;KCNA5;SCN3B;CACNA1G
	potassium ion transmembrane transport (GO:0071805)	44/139	9.354148364215052E-9	1.0122832220544941E-5	3.1189211346122314	57.66088579466948	HCN4;KCNC1;KCNC3;LRRC38;KCNA1;KCNA2;ATP1A3;KCNA4;ATP12A;NALCN;SLC9C2;SLC9A1;KCNV1;KCNT2;KCNN2;KCNN3;SLC12A8;KCNJ2;KCNH1;SLC12A2;KCNH3;KCNH4;KCNH5;KCNJ10;KCNH6;KCNK10;KCNJ8;ABCC8;KCNB1;KCNH8;KCNK12;KCNB2;KCNK13;SLC12A1;KCNAB1;ATP1B2;KCNAB2;SLC9A2;ATP4A;SLC9A4;SLC9A5;KCNQ1;KCNQ3;HCN2			positive regulation of developmental growth (GO:0048639)	11/52	1.863696552244455E-6	0.0010407628236208696	7.3015834684513745	96.32941575430458	GHR;RIMS2;RIMS1;SYT3;ISLR2;RASAL1;MAPT;L1CAM;DLL1;NTN1;SYT17
	axonogenesis (GO:0007409)	64/240	1.1282693067927932E-8	1.0122832220544941E-5	2.456400742115028	44.9521234412117	EPHB6;RET;SEMA5A;DRAXIN;NRP2;PTPRO;ROBO1;SHH;KIF5C;KIF5A;NPTN;NRCAM;EPHB2;EPHB1;NEFH;EPHA5;EPHA7;EPHA6;UNC5A;EPHA8;UNC5B;VSTM2L;PRKCA;UNC5C;ISL1;GFRA2;SPTB;DOK5;ANOS1;PRKCQ;EPHA1;DSCAML1;GRB7;SPTBN4;SEMA7A;SHC3;EPHA10;SEMA3C;PLPPR4;NRXN1;SEMA3A;NRXN3;CXCR4;SEMA3F;IGSF9;EFNB2;RELN;SLITRK4;SLIT1;SLITRK6;FYN;NCAM1;CTNNA2;SLIT2;NTNG1;LGI1;BDNF;WNT7A;L1CAM;POU4F1;EFNA3;GDNF;CNTN4;LGR6			inorganic cation transmembrane transport (GO:0098662)	27/274	2.2414714102776967E-6	0.0010407628236208696	3.0112141647673676	39.17101217904409	HCN4;KCNC1;KCNC3;KCNA2;CACNA1A;KCNA5;CACNA1D;SLC30A10;SLC6A1;SLC4A4;CACNA1G;KCNN2;SCN3B;SCN3A;KCNH3;KCNF1;KCNH4;KCNJ10;TRPC3;KCNJ8;KCNB1;KCNK13;KCNQ1;KCNQ3;KCNQ5;SCN2A;SCN4B
	inorganic cation transmembrane transport (GO:0098662)	69/274	3.781412161114571E-8	2.8272358257933275E-5	2.27430056683579	38.86912309681947	KCNC1;KCNC3;LRRC38;ATP2A3;SLC6A1;ATP12A;SLC4A4;RYR3;SLC8A1;SLC9C2;SLC8A2;SCN1A;KCNH1;KCNH3;KCNH4;KCNH5;TRPC6;KCNK10;KCNH6;SCARA5;SLC30A2;ABCC8;KCNK12;KCNH8;KCNK13;KCNAB1;KCNAB2;SLC9A2;SCNN1G;SLC9A4;SLC9A5;KCNQ1;KCNQ3;SCN4A;HCN4;KCNA1;KCNA2;KCNA4;CACNA1A;ATP1A3;CACNA1D;CACNA1C;SLC30A10;NALCN;CACNA1H;CACNA1G;SLC9A1;KCNV1;SCN7A;KCNN2;KCNN3;TRPM8;SCN3B;SCN3A;KCNJ2;SLC12A2;KCNJ10;KCNJ8;TRPA1;KCNB1;KCN…			nervous system development (GO:0007399)	37/447	2.3128062747130436E-6	0.0010407628236208696	2.5008559865334337	32.45373051215677	CNTFR;CHRNA3;LPAR1;NRXN2;PTN;FGF5;NEUROD2;NHLH2;ACVR1C;MOBP;PTPRZ1;DNER;ADORA1;SLITRK6;ST8SIA4;SPOCK1;NRCAM;NDP;SH3GL2;APC2;CHST8;EMX1;SCD5;PAX6;NAV2;L1CAM;GFRA2;NFASC;VCAN;GDNF;SERPINI1;LY6H;SCN2A;FGF12;SDK2;SHANK2;CBLN1
	extracellular matrix organization (GO:0030198)	73/300	6.978216114084554E-8	4.472039641111901E-5	2.1735863264353616	35.81611080832359	COL16A1;COL14A1;NCAN;ITGB3;COL12A1;SERPINE1;TNC;LAMC2;LAMC1;LOXL2;ADAMTS5;SH3PXD2A;CREB3L1;ADAMTSL3;ADAMTSL2;KDR;TIMP2;MADCAM1;ADAMTS8;ADAMTS6;ITGA3;MMP2;COL23A1;APLP1;ITGA1;P3H2;NPNT;MMP9;MMP10;ADAMTS20;ADAM19;BCAN;MMP16;MMP15;PXDN;ADAM12;ITGA8;COL8A1;COL21A1;COL6A3;LCP1;COL15A1;COL13A1;PDGFB;KLK4;CAPG;NDNF;KLK2;ACAN;ADAMTS14;SCUBE1;FLRT2;SPOCK2;ADAMTS17;SPP1;HAS2;A2M;GPM6B;GSN;LUM;FN1;COL1A1;CO…			regulation of insulin secretion (GO:0050796)	15/104	4.4992218485060095E-6	0.0017354141415666037	4.601387312800678	56.65046810273484	EPHA5;GLP1R;SNAP25;KCNB1;CACNA1A;CACNA1D;INHBB;KCNA5;DOC2B;SYT7;ADRA2A;DPP4;SFRP1;ALOX5;CCN3
	membrane depolarization during action potential (GO:0086010)	15/26	9.839243142158528E-8	5.517355591965395E-5	9.124339272587251	147.21484493909483	HCN4;CACNA1D;CACNA1C;CACNA1H;SLC8A1;CACNA1G;CACNA1I;SCN7A;SCN4A;SCN3B;SCN2A;SCN3A;KCNJ2;HCN2;SCN1A			regulation of neurotransmitter receptor activity (GO:0099601)	11/58	5.775510160820539E-6	0.0018083301579033715	6.3674802130669	76.80380748531788	CAMK2B;CACNG8;LRRC7;NEFL;NPTXR;NPTX2;GRIN2B;CNIH3;CACNG4;BEGAIN;CACNG5
	positive regulation of kinase activity (GO:0033674)	36/114	2.1571891745212056E-7	1.075238959655792E-4	3.101409460105112	47.60443192416343	EPHB6;ALK;RET;CSF1R;CDKN1A;FLT1;EPHA10;FLT4;AGAP2;PRKAG2;EGFR;RASSF2;RELN;ERBB4;KDR;CCR7;EPHB2;EPHB1;EPHA5;NTRK2;EPHA7;EPHA6;EPHA8;LMO4;NTRK3;INSRR;PIFO;EREG;ADCYAP1;KIT;RAPGEF2;ROR1;MAPRE3;MAPT;EPHA1;HLA-DRB1			regulation of axon extension (GO:0030516)	9/38	6.0277671930112385E-6	0.0018083301579033715	8.42745975390302	101.29076720957934	OLFM1;MAP2;SEMA3A;ISLR2;NRCAM;MAPT;L1CAM;NTN1;KIAA0319
	potassium ion transport (GO:0006813)	37/122	4.5875369628697885E-7	2.0579690815433874E-4	2.925007424328955	42.689759068645856	HCN4;KCNC1;KCNC3;LRRC38;KCNA1;KCNA2;KCNA4;NALCN;SLC9C2;SLC9A1;KCNV1;KCNN2;KCNN3;KCNJ2;KCNH1;KCNH3;KCNH4;KCNH5;KCNJ10;KCNH6;KCNK10;KCNJ8;ABCC8;KCNB1;KCNH8;KCNK12;KCNB2;KCNK13;KCNAB1;KCNAB2;SLC9A2;SLC9A4;SLC9A5;KCNQ1;KCNMA1;KCNQ3;HCN2			potassium ion transport (GO:0006813)	16/122	7.676623332474559E-6	0.0019087401872275108	4.123205934526689	48.56036015565606	HCN4;KCNH3;KCNF1;KCNH4;KCNJ10;KCNC1;KCNJ8;KCNB1;KCNC3;KCNK13;KCNA2;KCNA5;KCNQ1;KCNQ3;KCNQ5;KCNN2
	extracellular structure organization (GO:0043062)	55/216	6.013256091408007E-7	2.45231516600512E-4	2.301525224872898	32.967344839668655	COL16A1;COL14A1;NCAN;ITGB3;SERPINE1;TNC;LAMC2;LAMC1;ADAMTS5;SH3PXD2A;ADAMTSL3;ADAMTSL2;KDR;MADCAM1;ADAMTS8;ADAMTS6;ITGA3;MMP2;COL23A1;APLP1;ITGA1;TEX14;NPNT;MMP9;MMP10;ADAMTS20;ADAM19;BCAN;MMP16;MMP15;PXDN;ADAM12;ITGA8;COL8A1;COL6A3;COL15A1;COL13A1;PDGFB;NDNF;ACAN;ADAMTS14;SPOCK2;ADAMTS17;SPP1;LUM;FN1;COL1A1;COL3A1;COL1A2;COL5A1;SMOC1;COL5A3;ITGA10;ITGA11;COL9A1			adenylate cyclase-modulating G protein-coupled receptor signaling pathway (GO:0007188)	19/165	7.776348910926896E-6	0.0019087401872275108	3.5626629039528095	41.91267562299068	GLP1R;PTGER4;VIPR1;ADCYAP1R1;GPR12;GCGR;NPY1R;LPAR1;CACNA1D;ADCY1;ADRA1B;ADRA2A;GNAO1;ADGRG2;ADGRG7;GRM8;MC5R;S1PR3;LGR5
	regulation of catecholamine secretion (GO:0050433)	15/30	1.1793474870853774E-6	4.408794022554169E-4	6.689641894493646	91.31728614217813	CHGA;CHRNB2;SYT5;SYT4;SYT3;SYT2;CHRNA4;KCNB1;KCNA2;SYT13;SYT7;SYT17;HRH3;SYT11;FGF20			cAMP-mediated signaling (GO:0019933)	7/25	2.0376758316402116E-5	0.004584770621190476	10.536646350992342	113.80753532420741	GLP1R;RIMS2;EPHA5;PDE4D;PDE3A;ADCY1;AHR
	regulation of neurotransmitter receptor activity (GO:0099601)	22/58	1.6111334075656068E-6	5.221203580404684E-4	4.094208494208495	54.610897431109095	CAMK2B;GRIA2;LYNX1;MEF2C;ACTN2;GRIN2B;SHISA7;GRIN1;CACNG7;CACNG8;GRIN2A;RELN;LRRC7;NEFL;GSG1L;DLGAP3;NPTXR;NPTX2;CNIH3;CACNG4;GRIA3;CACNG5			positive regulation of glial cell differentiation (GO:0045687)	6/18	2.6881654631622682E-5	0.005211783131691488	13.532303370786517	142.41486040950903	BMP2;SERPINE2;PTPRZ1;PTN;TNFRSF1B;ZNF365
	external encapsulating structure organization (GO:0045229)	54/217	1.629443828035345E-6	5.221203580404684E-4	2.230821625407119	29.730766164025983	COL16A1;COL14A1;NCAN;ITGB3;SERPINE1;TNC;LAMC2;LAMC1;ADAMTS5;SH3PXD2A;ADAMTSL3;ADAMTSL2;KDR;MADCAM1;ADAMTS8;ADAMTS6;ITGA3;MMP2;COL23A1;APLP1;ITGA1;NPNT;MMP9;MMP10;ADAMTS20;ADAM19;BCAN;MMP16;MMP15;PXDN;ADAM12;ITGA8;COL8A1;COL6A3;COL15A1;COL13A1;PDGFB;NDNF;ACAN;ADAMTS14;SPOCK2;ADAMTS17;SPP1;LUM;FN1;COL1A1;COL3A1;COL1A2;COL5A1;SMOC1;COL5A3;ITGA10;ITGA11;COL9A1			membrane depolarization during action potential (GO:0086010)	7/26	2.702406068284475E-5	0.005211783131691488	9.981567843659782	104.99394567195881	HCN4;CACNA1D;SCN3B;SCN2A;SCN3A;SCN4B;CACNA1G
	modulation of chemical synaptic transmission (GO:0050804)	33/109	1.9610836499862255E-6	5.632611578649522E-4	2.9147160262035468	38.305236941988895	MCTP1;CLSTN2;GRIK3;CACNA1A;CPLX2;CPLX1;GRM1;SLC8A2;RIMS1;GRM4;RELN;TMEM108;LRRC4C;NPTX2;DLGAP3;CACNG5;CHRNB2;LGI1;SLC12A2;CHRNB4;MEF2C;UNC13A;IQSEC2;BDNF;SYN1;BAIAP3;SLC8A3;SLC4A8;ARC;NRG3;NPTXR;MCTP2;DGKI			cyclic-nucleotide-mediated signaling (GO:0019935)	8/36	3.290012924671087E-5	0.005922023264407956	7.748088531187123	79.97603303487897	GLP1R;RIMS2;EPHA5;PDE4D;PDE3A;ADCY1;AHR;PDE9A
	regulation of calcium ion-dependent exocytosis (GO:0017158)	15/31	2.0089564257332226E-6	5.632611578649522E-4	6.271178282633808	82.26465925315681	SYT5;SYT4;SYT3;SYT2;KCNB1;DOC2B;SYT13;CACNA1H;ADRA2A;SYT7;CACNA1G;SYT17;SCAMP5;CACNA1I;SYT11			potassium ion transmembrane transport (GO:0071805)	16/139	4.009984506692302E-5	0.006766848855043259	3.550181826604591	35.942531047663564	HCN4;KCNH3;KCNF1;KCNH4;KCNJ10;KCNC1;KCNJ8;KCNB1;KCNC3;KCNK13;KCNA2;KCNA5;KCNQ1;KCNQ3;KCNQ5;KCNN2
	membrane depolarization (GO:0051899)	15/32	3.3250363476975665E-6	8.722865369005762E-4	5.901945683933951	74.44731963385978	CHRNB2;CHRNA4;CAV1;CACNA1A;BEST2;CACNA1H;CACNA1G;CACNA1I;SCN7A;SCN4A;SCN3B;SCN2A;SCN3A;CACNG4;SCN1A			chemical synaptic transmission (GO:0007268)	26/306	4.685813069960575E-5	0.007442173699349148	2.5498142031379025	25.4175322481353	SNAP25;CHRNA3;GRIK3;SLC1A2;GRIK4;CACNA1A;NRXN2;SLC1A4;SLC6A1;RIMS1;HRH1;GRM4;NPTX2;GABRQ;NLGN4Y;GABBR2;NLGN4X;SLC32A1;GAD1;GABRG3;GRIN2B;SYN1;KCNQ3;RIMBP2;AMPH;CBLN1
	regulation of dopamine secretion (GO:0014059)	13/25	3.5000351458337877E-6	8.722865369005762E-4	7.242785686802616	90.98921569864407	CHRNB2;SYT5;SYT4;SYT3;SYT2;CHRNA4;KCNA2;SYT13;SYT7;SYT17;GDNF;SYT11;FGF20			cellular response to growth factor stimulus (GO:0071363)	17/158	5.540998813622626E-5	0.008090551735477547	3.292125737295252	32.26530358870952	WNT10A;EGR3;FLT4;NTRK3;PDGFB;WNT7A;NR3C1;RUNX2;BMP6;OVOL2;SFRP1;BMP2;ACVR1C;KDR;PDE3A;SNAI2;MAPT
	action potential (GO:0001508)	18/45	5.871592227743832E-6	0.0013863138280873068	4.46183500385505	53.74451914543412	CHRNA4;KCNB1;KCNA1;KCNA2;CACNA1H;CACNA1G;CACNA1I;GNA14;KCNQ1;MYH14;SCN7A;DMD;SCN4A;SCN3B;SCN2A;SCN3A;KCNJ2;SCN1A			neuron differentiation (GO:0030182)	18/174	5.693351221261978E-5	0.008090551735477547	3.1526373626373627	30.812699830791825	EPHA5;EMX1;WNT10A;NLGN4X;WNT3A;IRX6;WNT7B;WNT7A;FOXN4;PAX6;ATP2B2;BHLHE23;RUNX2;NEUROD2;WNT6;LMX1A;ATOH8;SPOCK1
	transport across blood-brain barrier (GO:0150104)	27/86	7.71662846776919E-6	0.001695578239452818	3.067783496705242	36.11435538840408	ABCB1;ATP2A3;SLC1A2;SLC2A3;SLC1A4;SLC2A4;LRP2;SLC6A1;SLC4A4;SLC8A2;SLC5A5;SLC7A3;LEPR;SLC16A7;CD36;MFSD2A;SLC12A2;SLC13A3;SLC15A2;KCNJ8;SLC2A13;SLC16A12;ATP1B2;AVPR1A;SLC4A8;SLC7A8;ABCG2			cardiac muscle cell action potential (GO:0086001)	7/30	7.379843615077607E-5	0.00996278888035477	8.24393077722742	78.4341837543111	HCN4;KCNQ1;CACNA1D;SCN3B;FGF12;SCN4B;CACNA1G

## Sheet: Fig6A
	Numerical data: Fig 6A
	HAP1 sensitivity assay towards anti-cancer drugs
	CellLine	CompoundName	AssayConc (μM)	POC_noOutliers[#1]	POC_noOutliers[#2]	POC_noOutliers_Mean
	WT	4SC-202	1.23E-02	88.36164451	122.236583	105.299
	WT	4SC-202	3.70E-02	84.71811915	92.69448548	88.7063
	WT	4SC-202	0.111111111	99.78458887	140.8481044	120.316
	WT	4SC-202	0.333333333	97.51969473	100.2769572	98.8983
	WT	4SC-202	1	32.92097489	11.6506647	22.2858
	WT	4SC-202	3	10.96134909	-12.57385524	-0.806253
	WT	4SC-202	9	4.166666667	-17.49753816	-6.66544
	WT	4SC-202	27	5.545297883	-0.264647957	2.64032
	WT HDAC1 CI	4SC-202	1.23E-02	104.7285643	144.77644	124.753
	WT HDAC1 CI	4SC-202	3.70E-02	86.75836369	84.19119217	85.4748
	WT HDAC1 CI	4SC-202	0.111111111	92.27778245	127.4480322	109.863
	WT HDAC1 CI	4SC-202	0.333333333	122.0569721	111.1464931	116.602
	WT HDAC1 CI	4SC-202	1	1.143193567	-6.301603835	-2.57921
	WT HDAC1 CI	4SC-202	3	-14.64491127	-27.60912743	-21.127
	WT HDAC1 CI	4SC-202	9	-0.782185072	-30.68973325	-15.736
	WT HDAC1 CI	4SC-202	27	-4.632942349	-9.767285384	-7.20011
	WT HDAC2 CI	4SC-202	1.23E-02	110.9617586	170.4518333	140.707
	WT HDAC2 CI	4SC-202	3.70E-02	78.21217206	78.0619446	78.1371
	WT HDAC2 CI	4SC-202	0.111111111	100.5960638	169.700696	135.148
	WT HDAC2 CI	4SC-202	0.333333333	107.2060721	127.4867794	117.346
	WT HDAC2 CI	4SC-202	1	3.09844139	-3.211111986	-0.0563353
	WT HDAC2 CI	4SC-202	3	2.347304083	-23.79227419	-10.7225
	WT HDAC2 CI	4SC-202	9	1.596166777	-23.94250165	-11.1732
	WT HDAC2 CI	4SC-202	27	-4.563159138	-7.417480904	-5.99032
	WT HDAC3 CI	4SC-202	1.23E-02	109.322667	170.5852842	139.954
	WT HDAC3 CI	4SC-202	3.70E-02	83.22181687	96.20462316	89.7132
	WT HDAC3 CI	4SC-202	0.111111111	83.08657931	172.0728974	127.58
	WT HDAC3 CI	4SC-202	0.333333333	129.7435394	135.5587547	132.651
	WT HDAC3 CI	4SC-202	1	21.14777431	-8.334014974	6.40688
	WT HDAC3 CI	4SC-202	3	-6.305451492	-21.31682126	-13.8111
	WT HDAC3 CI	4SC-202	9	6.947829928	-27.13203658	-10.0921
	WT HDAC3 CI	4SC-202	27	-4.141650444	-8.739727671	-6.44069
	WT_JQ12	4SC-202	1.23E-02	76.30403322	169.0240987	122.664
	WT_JQ12	4SC-202	3.70E-02	105.9019694	120.902284	113.402
	WT_JQ12	4SC-202	0.111111111	110.0295728	156.4399421	133.235
	WT_JQ12	4SC-202	0.333333333	75.90134021	121.1036305	98.5025
	WT_JQ12	4SC-202	1	20.53105141	1.20178695	10.8664
	WT_JQ12	4SC-202	3	8.148241364	-14.30189392	-3.07683
	WT_JQ12	4SC-202	9	-4.637261688	-7.959479016	-6.29837
	WT_JQ12	4SC-202	27	-3.529855911	-3.831875669	-3.68087
	WT_MS275	4SC-202	1.23E-02	77.88619944	258.2749355	168.081
	WT_MS275	4SC-202	3.70E-02	86.34700606	138.4135084	112.38
	WT_MS275	4SC-202	0.111111111	94.37392517	147.6336181	121.004
	WT_MS275	4SC-202	0.333333333	90.25199374	155.1181779	122.685
	WT_MS275	4SC-202	1	6.403230654	0.654221025	3.52873
	WT_MS275	4SC-202	3	10.09127457	-13.77253899	-1.84063
	WT_MS275	4SC-202	9	2.064355462	-14.85725779	-6.39645
	WT_MS275	4SC-202	27	0.328805386	3.39E-03	0.166098
	KO HDAC1 CI	4SC-202	1.23E-02	124.6369566	150.1353001	137.386
	KO HDAC1 CI	4SC-202	3.70E-02	133.0694797	78.0573057	105.563
	KO HDAC1 CI	4SC-202	0.111111111	104.7602953	112.9920439	108.876
	KO HDAC1 CI	4SC-202	0.333333333	137.8880642	85.08440821	111.486
	KO HDAC1 CI	4SC-202	1	-9.480314196	25.0528753	7.78628
	KO HDAC1 CI	4SC-202	3	-43.21040626	-63.68939073	-53.4499
	KO HDAC1 CI	4SC-202	9	17.82499843	-64.09093945	-23.133
	KO HDAC1 CI	4SC-202	27	19.43119329	8.990926699	14.2111
	KO HDAC2 CI	4SC-202	1.23E-02	101.8159661	148.5114884	125.164
	KO HDAC2 CI	4SC-202	3.70E-02	110.9272875	106.0462225	108.487
	KO HDAC2 CI	4SC-202	0.111111111	76.59713008	238.160383	157.379
	KO HDAC2 CI	4SC-202	0.333333333	93.03004906	93.68085773	93.3555
	KO HDAC2 CI	4SC-202	1	90.7522187	73.83119322	82.2917
	KO HDAC2 CI	4SC-202	3	5.333580448	-14.8414884	-4.75395
	KO HDAC2 CI	4SC-202	9	5.333580448	-9.960423354	-2.31342
	KO HDAC2 CI	4SC-202	27	1.103324077	-10.77393419	-4.83531
	HDAC3_KO	4SC-202	1.23E-02	92.52937182	146.9411768	119.735
	HDAC3_KO	4SC-202	3.70E-02	90.55524738	100.9194007	95.7373
	HDAC3_KO	4SC-202	0.111111111	88.08759182	164.9550623	126.521
	HDAC3_KO	4SC-202	0.333333333	121.5243246	123.0049179	122.265
	HDAC3_KO	4SC-202	1	28.98724133	-6.546998639	11.2201
	HDAC3_KO	4SC-202	3	-3.092280865	-18.39174529	-10.742
	HDAC3_KO	4SC-202	9	-7.71E-03	-21.84646307	-10.9271
	HDAC3_KO	4SC-202	27	-3.585811976	-8.150974749	-5.86839
	KO HDAC3 CI	4SC-202	1.23E-02	94.68061812	165.370767	130.026
	KO HDAC3 CI	4SC-202	3.70E-02	86.06927272	85.29810746	85.6837
	KO HDAC3 CI	4SC-202	0.111111111	85.94074517	132.4677159	109.204
	KO HDAC3 CI	4SC-202	0.333333333	101.3640504	106.1195695	103.742
	KO HDAC3 CI	4SC-202	1	-2.614732211	-4.671172905	-3.64295
	KO HDAC3 CI	4SC-202	3	-0.815346603	-21.251226	-11.0333
	KO HDAC3 CI	4SC-202	9	3.426062328	-23.05061161	-9.81227
	KO HDAC3 CI	4SC-202	27	1.498149177	-10.19785727	-4.34985
	WT	5-aza-2´-deoxycytidine	3.09E-02	101.0835506	107.0996826	104.092
	WT	5-aza-2´-deoxycytidine	9.26E-02	95.46849415	97.6744092	96.5715
	WT	5-aza-2´-deoxycytidine	0.277777778	120.7362484	99.47924879	110.108
	WT	5-aza-2´-deoxycytidine	0.833333333	111.6117816	170.8706815	141.241
	WT	5-aza-2´-deoxycytidine	2.5	120.1346352	110.4085552	115.272
	WT	5-aza-2´-deoxycytidine	7.5	54.95987224	66.59106071	60.7755
	WT	5-aza-2´-deoxycytidine	22.5	46.83809408	53.45583925	50.147
	WT	5-aza-2´-deoxycytidine	67.5	58.46928255	36.00905654	47.2392
	WT HDAC1 CI	5-aza-2´-deoxycytidine	3.09E-02	87.23185877	103.3254644	95.2787
	WT HDAC1 CI	5-aza-2´-deoxycytidine	9.26E-02	99.49365356	92.92483492	96.2092
	WT HDAC1 CI	5-aza-2´-deoxycytidine	0.277777778	65.00735571	71.24773342	68.1275
	WT HDAC1 CI	5-aza-2´-deoxycytidine	0.833333333	25.26600294	29.09781382	27.1819
	WT HDAC1 CI	5-aza-2´-deoxycytidine	2.5	-8.125491806	-14.80379076	-11.4646
	WT HDAC1 CI	5-aza-2´-deoxycytidine	7.5	-7.797050874	8.843956345	0.523453
	WT HDAC1 CI	5-aza-2´-deoxycytidine	22.5	-13.59950734	-8.563413049	-11.0815
	WT HDAC1 CI	5-aza-2´-deoxycytidine	67.5	10.15772007	-6.702247768	1.72774
	WT HDAC2 CI	5-aza-2´-deoxycytidine	3.09E-02	106.2183491	98.50759621	102.363
	WT HDAC2 CI	5-aza-2´-deoxycytidine	9.26E-02	117.8572214	99.23502573	108.546
	WT HDAC2 CI	5-aza-2´-deoxycytidine	0.277777778	91.52427283	69.55590135	80.5401
	WT HDAC2 CI	5-aza-2´-deoxycytidine	0.833333333	48.60593119	40.02226286	44.3141
	WT HDAC2 CI	5-aza-2´-deoxycytidine	2.5	16.45354644	-5.223853235	5.61485
	WT HDAC2 CI	5-aza-2´-deoxycytidine	7.5	-2.459621062	11.070568	4.30547
	WT HDAC2 CI	5-aza-2´-deoxycytidine	22.5	-6.53322637	6.851476785	0.159125
	WT HDAC2 CI	5-aza-2´-deoxycytidine	67.5	11.65251161	2.486899669	7.06971
	WT HDAC3 CI	5-aza-2´-deoxycytidine	3.09E-02	102.3527633	108.3512104	105.352
	WT HDAC3 CI	5-aza-2´-deoxycytidine	9.26E-02	134.2535955	99.76252482	117.008
	WT HDAC3 CI	5-aza-2´-deoxycytidine	0.277777778	125.5285815	105.7609719	115.645
	WT HDAC3 CI	5-aza-2´-deoxycytidine	0.833333333	173.107173	133.1629687	153.135
	WT HDAC3 CI	5-aza-2´-deoxycytidine	2.5	119.3938061	119.5301345	119.462
	WT HDAC3 CI	5-aza-2´-deoxycytidine	7.5	44.54954614	54.50151514	49.5255
	WT HDAC3 CI	5-aza-2´-deoxycytidine	22.5	52.32026166	64.72614082	58.5232
	WT HDAC3 CI	5-aza-2´-deoxycytidine	67.5	66.36208093	56.13745525	61.2498
	WT_JQ12	5-aza-2´-deoxycytidine	3.09E-02	92.5457771	93.25540138	92.9006
	WT_JQ12	5-aza-2´-deoxycytidine	9.26E-02	82.91516188	113.0235063	97.9693
	WT_JQ12	5-aza-2´-deoxycytidine	0.277777778	82.4082874	63.14705696	72.7777
	WT_JQ12	5-aza-2´-deoxycytidine	0.833333333	48.34632199	53.51644174	50.9314
	WT_JQ12	5-aza-2´-deoxycytidine	2.5	21.58334917	10.12798581	15.8557
	WT_JQ12	5-aza-2´-deoxycytidine	7.5	0.598745486	3.335867706	1.96731
	WT_JQ12	5-aza-2´-deoxycytidine	22.5	-7.409871381	14.28435659	3.43724
	WT_JQ12	5-aza-2´-deoxycytidine	67.5	-1.93562694	4.755116264	1.40974
	WT_MS275	5-aza-2´-deoxycytidine	3.09E-02	93.15724223	120.2665473	106.712
	WT_MS275	5-aza-2´-deoxycytidine	9.26E-02	83.45960466	81.47599697	82.4678
	WT_MS275	5-aza-2´-deoxycytidine	0.277777778	74.97417177	67.70094359	71.3376
	WT_MS275	5-aza-2´-deoxycytidine	0.833333333	40.59163854	40.26103726	40.4263
	WT_MS275	5-aza-2´-deoxycytidine	2.5	6.539706591	12.82113093	9.68042
	WT_MS275	5-aza-2´-deoxycytidine	7.5	5.217301467	13.04153179	9.12942
	WT_MS275	5-aza-2´-deoxycytidine	22.5	-3.268131414	8.853915559	2.79289
	WT_MS275	5-aza-2´-deoxycytidine	67.5	14.91493905	6.649907018	10.7824
	KO HDAC1 CI	5-aza-2´-deoxycytidine	3.09E-02	96.89617957	114.2809055	105.589
	KO HDAC1 CI	5-aza-2´-deoxycytidine	9.26E-02	138.3785453	95.00279358	116.691
	KO HDAC1 CI	5-aza-2´-deoxycytidine	0.277777778	97.58468356	89.15050961	93.3676
	KO HDAC1 CI	5-aza-2´-deoxycytidine	0.833333333	58.68420779	44.22562387	51.4549
	KO HDAC1 CI	5-aza-2´-deoxycytidine	2.5	32.17680394	16.34121203	24.259
	KO HDAC1 CI	5-aza-2´-deoxycytidine	7.5	-1.904143864	3.431762105	0.763809
	KO HDAC1 CI	5-aza-2´-deoxycytidine	22.5	-2.936899858	13.07081805	5.06696
	KO HDAC1 CI	5-aza-2´-deoxycytidine	67.5	30.11129195	9.111920072	19.6116
	KO HDAC2 CI	5-aza-2´-deoxycytidine	3.09E-02	105.102025	105.6144314	105.358
	KO HDAC2 CI	5-aza-2´-deoxycytidine	9.26E-02	112.1049125	95.53710556	103.821
	KO HDAC2 CI	5-aza-2´-deoxycytidine	0.277777778	89.04662451	89.90063517	89.4736
	KO HDAC2 CI	5-aza-2´-deoxycytidine	0.833333333	48.0541126	26.87464811	37.4644
	KO HDAC2 CI	5-aza-2´-deoxycytidine	2.5	26.19143958	-4.552944357	10.8192
	KO HDAC2 CI	5-aza-2´-deoxycytidine	7.5	10.13603908	0.400317499	5.26818
	KO HDAC2 CI	5-aza-2´-deoxycytidine	22.5	-16.6798958	5.865985754	-5.40696
	KO HDAC2 CI	5-aza-2´-deoxycytidine	67.5	18.33454146	1.59593243	9.96524
	HDAC3_KO	5-aza-2´-deoxycytidine	3.09E-02	93.55222107	99.37602139	96.4641
	HDAC3_KO	5-aza-2´-deoxycytidine	9.26E-02	112.4498589	93.31451493	102.882
	HDAC3_KO	5-aza-2´-deoxycytidine	0.277777778	122.5523696	126.8310801	124.692
	HDAC3_KO	5-aza-2´-deoxycytidine	0.833333333	130.0401129	179.8395484	154.94
	HDAC3_KO	5-aza-2´-deoxycytidine	2.5	142.400832	145.7287179	144.065
	HDAC3_KO	5-aza-2´-deoxycytidine	7.5	110.0727975	113.9949487	112.034
	HDAC3_KO	5-aza-2´-deoxycytidine	22.5	104.9621156	141.9254197	123.444
	HDAC3_KO	5-aza-2´-deoxycytidine	67.5	171.7575397	123.146635	147.452
	KO HDAC3 CI	5-aza-2´-deoxycytidine	3.09E-02	98.83772549	101.9653739	100.402
	KO HDAC3 CI	5-aza-2´-deoxycytidine	9.26E-02	115.2266032	107.595141	111.411
	KO HDAC3 CI	5-aza-2´-deoxycytidine	0.277777778	125.9857137	104.3423867	115.164
	KO HDAC3 CI	5-aza-2´-deoxycytidine	0.833333333	142.8750151	153.7592316	148.317
	KO HDAC3 CI	5-aza-2´-deoxycytidine	2.5	142.3745914	154.3847613	148.38
	KO HDAC3 CI	5-aza-2´-deoxycytidine	7.5	93.95859397	98.46240768	96.2105
	KO HDAC3 CI	5-aza-2´-deoxycytidine	22.5	102.8411155	125.8606078	114.351
	KO HDAC3 CI	5-aza-2´-deoxycytidine	67.5	116.7278744	99.33814924	108.033
	WT	Alisertib	6.17E-03	101.1838195	104.8937676	103.039
	WT	Alisertib	1.85E-02	122.0397437	149.513413	135.777
	WT	Alisertib	5.56E-02	89.85343765	111.1104373	100.482
	WT	Alisertib	0.166666667	122.6413569	97.6744092	110.158
	WT	Alisertib	0.5	82.83461702	110.2080175	96.5213
	WT	Alisertib	1.5	86.64483393	79.82655103	83.2357
	WT	Alisertib	4.5	70.70208422	77.62063598	74.1614
	WT	Alisertib	13.5	68.59643803	78.22224918	73.4093
	WT HDAC1 CI	Alisertib	6.17E-03	113.1786924	89.09302405	101.136
	WT HDAC1 CI	Alisertib	1.85E-02	98.07040952	93.25327586	95.6618
	WT HDAC1 CI	Alisertib	5.56E-02	101.2453385	89.20250436	95.2239
	WT HDAC1 CI	Alisertib	0.166666667	82.74316603	59.64282049	71.193
	WT HDAC1 CI	Alisertib	0.5	35.55715214	38.73208115	37.1446
	WT HDAC1 CI	Alisertib	1.5	21.65315269	8.515515413	15.0843
	WT HDAC1 CI	Alisertib	4.5	6.3259092	37.85623867	22.0911
	WT HDAC1 CI	Alisertib	13.5	-3.417838448	8.624995723	2.60358
	WT HDAC2 CI	Alisertib	6.17E-03	96.90725127	75.5208234	86.214
	WT HDAC2 CI	Alisertib	1.85E-02	137.3523325	93.27010367	115.311
	WT HDAC2 CI	Alisertib	5.56E-02	115.3839611	83.52254812	99.4533
	WT HDAC2 CI	Alisertib	0.166666667	68.10104231	57.04411361	62.5726
	WT HDAC2 CI	Alisertib	0.5	38.13094611	61.55417663	49.8426
	WT HDAC2 CI	Alisertib	1.5	25.76464429	18.05389138	21.9093
	WT HDAC2 CI	Alisertib	4.5	11.50702571	23.43686982	17.4719
	WT HDAC2 CI	Alisertib	13.5	9.033765342	16.30806054	12.6709
	WT HDAC3 CI	Alisertib	6.17E-03	113.1227024	72.76951302	92.9461
	WT HDAC3 CI	Alisertib	1.85E-02	108.2148821	97.99025637	103.103
	WT HDAC3 CI	Alisertib	5.56E-02	142.1606393	104.6703451	123.415
	WT HDAC3 CI	Alisertib	0.166666667	165.2001292	127.8461634	146.523
	WT HDAC3 CI	Alisertib	0.5	86.40234727	124.3016265	105.352
	WT HDAC3 CI	Alisertib	1.5	103.9887034	97.71759969	100.853
	WT HDAC3 CI	Alisertib	4.5	82.72148202	98.53556974	90.6285
	WT HDAC3 CI	Alisertib	13.5	117.2125527	97.99025637	107.601
	WT_JQ12	Alisertib	6.17E-03	84.33441044	74.90654502	79.6205
	WT_JQ12	Alisertib	1.85E-02	102.7846417	97.91864665	100.352
	WT_JQ12	Alisertib	5.56E-02	102.1763923	88.49078122	95.3336
	WT_JQ12	Alisertib	0.166666667	29.18646645	39.22258126	34.2045
	WT_JQ12	Alisertib	0.5	47.23119812	56.55768865	51.8944
	WT_JQ12	Alisertib	1.5	47.02844833	56.35493886	51.6917
	WT_JQ12	Alisertib	4.5	39.62808085	69.22955078	54.4288
	WT_JQ12	Alisertib	13.5	53.71919154	50.27244504	51.9958
	WT_MS275	Alisertib	6.17E-03	94.36944693	120.3767477	107.373
	WT_MS275	Alisertib	1.85E-02	109.0261037	146.6044493	127.815
	WT_MS275	Alisertib	5.56E-02	106.7118948	109.1363042	107.924
	WT_MS275	Alisertib	0.166666667	37.72642744	48.74647014	43.2364
	WT_MS275	Alisertib	0.5	71.99876025	72.88036366	72.4396
	WT_MS275	Alisertib	1.5	64.0643295	59.10531028	61.5848
	WT_MS275	Alisertib	4.5	38.27742958	68.03154487	53.1545
	WT_MS275	Alisertib	13.5	39.26923342	54.25649149	46.7629
	KO HDAC1 CI	Alisertib	6.17E-03	100.6829515	89.66688761	95.1749
	KO HDAC1 CI	Alisertib	1.85E-02	123.4035834	121.1659454	122.285
	KO HDAC1 CI	Alisertib	5.56E-02	117.7234254	100.3386995	109.031
	KO HDAC1 CI	Alisertib	0.166666667	44.91412787	59.37271178	52.1434
	KO HDAC1 CI	Alisertib	0.5	49.04515184	57.65145179	53.3483
	KO HDAC1 CI	Alisertib	1.5	38.3733399	38.3733399	38.3733
	KO HDAC1 CI	Alisertib	4.5	19.26735401	46.97963985	33.1235
	KO HDAC1 CI	Alisertib	13.5	15.13633004	24.08688199	19.6116
	KO HDAC2 CI	Alisertib	6.17E-03	119.9618106	86.82619678	103.394
	KO HDAC2 CI	Alisertib	1.85E-02	98.78234608	85.45977971	92.1211
	KO HDAC2 CI	Alisertib	5.56E-02	106.9808485	98.95314822	102.967
	KO HDAC2 CI	Alisertib	0.166666667	35.07315049	28.58266944	31.8279
	KO HDAC2 CI	Alisertib	0.5	40.88042301	61.20587683	51.0431
	KO HDAC2 CI	Alisertib	1.5	63.25550243	45.66288273	54.4592
	KO HDAC2 CI	Alisertib	4.5	28.58266944	43.78405927	36.1834
	KO HDAC2 CI	Alisertib	13.5	19.87176066	23.80020971	21.836
	HDAC3_KO	Alisertib	6.17E-03	104.1301441	85.58906552	94.8596
	HDAC3_KO	Alisertib	1.85E-02	129.9212598	131.941762	130.932
	HDAC3_KO	Alisertib	5.56E-02	119.8187491	114.2326549	117.026
	HDAC3_KO	Alisertib	0.166666667	77.8636161	62.17501114	70.0193
	HDAC3_KO	Alisertib	0.5	108.2900015	113.7572426	111.024
	HDAC3_KO	Alisertib	1.5	123.6220472	104.7244094	114.173
	HDAC3_KO	Alisertib	4.5	91.88827812	114.9457733	103.417
	HDAC3_KO	Alisertib	13.5	104.4867033	128.37617	116.431
	KO HDAC3 CI	Alisertib	6.17E-03	111.0981073	94.33391178	102.716
	KO HDAC3 CI	Alisertib	1.85E-02	124.4844425	117.47851	120.981
	KO HDAC3 CI	Alisertib	5.56E-02	114.2257557	110.3474716	112.287
	KO HDAC3 CI	Alisertib	0.166666667	74.81738569	65.55954639	70.1885
	KO HDAC3 CI	Alisertib	0.5	70.56378385	88.20372089	79.3838
	KO HDAC3 CI	Alisertib	1.5	87.32797934	77.31950442	82.3237
	KO HDAC3 CI	Alisertib	4.5	65.55954639	77.56971629	71.5646
	KO HDAC3 CI	Alisertib	13.5	74.81738569	103.2164333	89.0169
	WT	Axitinib	1.23E-02	114.5195787	123.5437767	119.032
	WT	Axitinib	3.70E-02	88.85074898	102.6878525	95.7693
	WT	Axitinib	0.111111111	152.4212101	90.45505084	121.438
	WT	Axitinib	0.333333333	108.5034467	94.56607435	101.535
	WT	Axitinib	1	108.0021024	121.8392059	114.921
	WT	Axitinib	3	69.19805123	74.81310773	72.0056
	WT	Axitinib	9	57.86766936	66.18998524	62.0288
	WT	Axitinib	27	101.8857016	82.63407929	92.2599
	WT HDAC1 CI	Axitinib	1.23E-02	91.39211058	119.3095898	105.351
	WT HDAC1 CI	Axitinib	3.70E-02	94.34807896	86.90341784	90.6257
	WT HDAC1 CI	Axitinib	0.111111111	94.23859865	92.7058743	93.4722
	WT HDAC1 CI	Axitinib	0.333333333	103.4349447	86.13705566	94.786
	WT HDAC1 CI	Axitinib	1	102.8875432	138.3591638	120.623
	WT HDAC1 CI	Axitinib	3	22.31003455	21.32471176	21.8174
	WT HDAC1 CI	Axitinib	9	0.961373978	9.71979883	5.34059
	WT HDAC1 CI	Axitinib	27	32.27274282	19.57302679	25.9229
	WT HDAC2 CI	Axitinib	1.23E-02	106.6548068	152.4828665	129.569
	WT HDAC2 CI	Axitinib	3.70E-02	90.06941379	74.21145027	82.1404
	WT HDAC2 CI	Axitinib	0.111111111	105.3454337	72.02916171	88.6873
	WT HDAC2 CI	Axitinib	0.333333333	112.1832712	88.90552656	100.544
	WT HDAC2 CI	Axitinib	1	136.9158748	143.3172546	140.117
	WT HDAC2 CI	Axitinib	3	45.55072721	47.15107215	46.3509
	WT HDAC2 CI	Axitinib	9	20.96360946	11.65251161	16.3081
	WT HDAC2 CI	Axitinib	27	37.5490025	56.02571229	46.7874
	WT HDAC3 CI	Axitinib	1.23E-02	82.72148202	144.8872062	113.804
	WT HDAC3 CI	Axitinib	3.70E-02	78.49530341	101.80745	90.1514
	WT HDAC3 CI	Axitinib	0.111111111	88.85625743	104.9430018	96.8996
	WT HDAC3 CI	Axitinib	0.333333333	141.2063409	100.4441665	120.825
	WT HDAC3 CI	Axitinib	1	182.241172	111.759419	147
	WT HDAC3 CI	Axitinib	3	88.58360074	87.62930235	88.1065
	WT HDAC3 CI	Axitinib	9	84.49375047	117.6215377	101.058
	WT HDAC3 CI	Axitinib	27	114.2133291	89.67422748	101.944
	WT_JQ12	Axitinib	1.23E-02	102.7846417	108.360261	105.572
	WT_JQ12	Axitinib	3.70E-02	64.97180511	88.89628081	76.934
	WT_JQ12	Axitinib	0.111111111	93.86365076	70.34467465	82.1042
	WT_JQ12	Axitinib	0.333333333	119.1060001	98.72964582	108.918
	WT_JQ12	Axitinib	1	79.56979028	124.4788697	102.024
	WT_JQ12	Axitinib	3	58.07831211	57.57143762	57.8249
	WT_JQ12	Axitinib	9	40.23633023	57.06456314	48.6504
	WT_JQ12	Axitinib	27	86.66603307	57.77418742	72.2201
	WT_MS275	Axitinib	1.23E-02	88.5288243	140.4332254	114.481
	WT_MS275	Axitinib	3.70E-02	81.91679868	102.7446794	92.3307
	WT_MS275	Axitinib	0.111111111	92.6062401	94.47964736	93.5429
	WT_MS275	Axitinib	0.333333333	105.1690888	96.90405675	101.037
	WT_MS275	Axitinib	1	119.4951443	107.042496	113.269
	WT_MS275	Axitinib	3	65.2765342	70.23555341	67.756
	WT_MS275	Axitinib	9	55.57889662	49.4076727	52.4933
	WT_MS275	Axitinib	27	64.50513121	67.03974103	65.7724
	KO HDAC1 CI	Axitinib	1.23E-02	97.06830557	126.6739774	111.871
	KO HDAC1 CI	Axitinib	3.70E-02	103.2648415	85.36373763	94.3143
	KO HDAC1 CI	Axitinib	0.111111111	90.1832656	95.86342357	93.0233
	KO HDAC1 CI	Axitinib	0.333333333	80.71633566	88.28987962	84.5031
	KO HDAC1 CI	Axitinib	1	184.8525651	125.8133474	155.333
	KO HDAC1 CI	Axitinib	3	55.24168781	52.65979782	53.9507
	KO HDAC1 CI	Axitinib	9	12.72656605	40.43885189	26.5827
	KO HDAC1 CI	Axitinib	27	18.92310202	53.00404982	35.9636
	KO HDAC2 CI	Axitinib	1.23E-02	103.0523994	122.8654468	112.959
	KO HDAC2 CI	Axitinib	3.70E-02	92.80427143	95.19550129	93.9999
	KO HDAC2 CI	Axitinib	0.111111111	80.50651786	92.6334693	86.57
	KO HDAC2 CI	Axitinib	0.333333333	116.5457679	96.90352262	106.725
	KO HDAC2 CI	Axitinib	1	120.1326127	153.4390286	136.786
	KO HDAC2 CI	Axitinib	3	29.77828437	16.9681244	23.3732
	KO HDAC2 CI	Axitinib	9	-14.6302702	14.4060924	-0.112089
	KO HDAC2 CI	Axitinib	27	19.35935426	35.58555689	27.4725
	HDAC3_KO	Axitinib	1.23E-02	88.91695142	150.6016937	119.759
	HDAC3_KO	Axitinib	3.70E-02	97.1178131	101.0399643	99.0789
	HDAC3_KO	Axitinib	0.111111111	92.83910266	81.31035507	87.0747
	HDAC3_KO	Axitinib	0.333333333	106.1506463	96.99896004	101.575
	HDAC3_KO	Axitinib	1	155.3558164	188.5158223	171.936
	HDAC3_KO	Axitinib	3	41.37572426	56.47006388	48.9229
	HDAC3_KO	Axitinib	9	76.31852622	82.49888575	79.4087
	HDAC3_KO	Axitinib	27	44.70361016	56.35121082	50.5274
	KO HDAC3 CI	Axitinib	1.23E-02	101.3398442	140.2477905	120.794
	KO HDAC3 CI	Axitinib	3.70E-02	95.0845474	78.94588159	87.0152
	KO HDAC3 CI	Axitinib	0.111111111	92.70753461	95.33475927	94.0211
	KO HDAC3 CI	Axitinib	0.333333333	115.7270269	85.45139029	100.589
	KO HDAC3 CI	Axitinib	1	115.7270269	141.6239558	128.675
	KO HDAC3 CI	Axitinib	3	38.66177005	31.03030792	34.846
	KO HDAC3 CI	Axitinib	9	26.90181202	45.66770249	36.2848
	KO HDAC3 CI	Axitinib	27	37.78602849	62.43189798	50.109

## Sheet: S1A
	Numerical data: S1A Fig
	HDAC activity HDAC1 IP				HDAC activity HDAC2 IP				HDAC activity HDAC3 IP				HDAC activity HDAC8 IP
	Replicate	WT	HDAC1 KO		Replicate	WT	HDAC2 KO		Replicate	WT	HDAC3 KO		Replicate	WT	HDAC8 KO
	#1	1097.99	354.74		#1	885.96	28.5		#1	376.97	125.18		#1	63.73	85.92
	#2	763.02	378.67		#2	1432.75	20.6		#2	345.62	193.63		#2	50.17	111.6
	#3	944.75	240.89		#3	1482.52	29.26		#3	370.94	196.52		#3	53.63	157.87
	#4	1063.27	209.93		#4	1317.15	22.42		#4	464.16	133.28		#4	35.77	87.26
	Unpaired t test with Welch's correction: HDAC1 IP				Unpaired t test with Welch's correction: HDAC2 IP				Unpaired t test with Welch's correction: HDAC3 IP				Unpaired t test with Welch's correction: HDAC8 IP
	P value	0.0015			P value	0.0027			P value	0.0009			P value	0.0435
	P value summary	**			P value summary	**			P value summary	***			P value summary	*
	Are means signif. different? (P < 0.05)	Yes			Are means signif. different? (P < 0.05)	Yes			Are means signif. different? (P < 0.05)	Yes			Are means signif. different? (P < 0.05)	Yes
	One- or two-tailed P value?	Two-tailed			One- or two-tailed P value?	Two-tailed			One- or two-tailed P value?	Two-tailed			One- or two-tailed P value?	Two-tailed
	Welch-corrected t, df	t=7,78 df=4			Welch-corrected t, df	t=9,24 df=3			Welch-corrected t, df	t=7,08 df=5			Welch-corrected t, df	t=3,37 df=3
	How big is the difference?				How big is the difference?				How big is the difference?				How big is the difference?
	Mean ± SEM of column A	967 ± 75,6 N=4			Mean ± SEM of column A	1280 ± 136 N=4			Mean ± SEM of column A	389 ± 25,8 N=4			Mean ± SEM of column A	50,8 ± 5,78 N=4
	Mean ± SEM of column B	296 ± 41,6 N=4			Mean ± SEM of column B	25,2 ± 2,17 N=4			Mean ± SEM of column B	162 ± 19,1 N=4			Mean ± SEM of column B	111 ± 16,8 N=4
	Difference between means	671 ± 86,2			Difference between means	1254 ± 136			Difference between means	227 ± 32,1			Difference between means	-59,8 ± 17,8
	95% confidence interval	432 to 911			95% confidence interval	823 to 1686			95% confidence interval	145 to 310			95% confidence interval	-116 to -3,28
	R square	0.938			R square	0.966			R square	0.909			R square	0.791

## Sheet: S1C
	Numerical data: S1C Fig
	HDAC activity FLAG IP				HDAC activity FLAG IP				HDAC activity FLAG IP
	Replicate	HDAC1 WT	HDAC1 CI		Replicate	HDAC2 WT	HDAC2 CI		Replicate	HDAC3 WT	HDAC3 CI
	#1	1135.65	92.49		#1	982.2	154.46		#1	327.72	102.93
	#2	1018.57	121.93		#2	807.52	230.48		#2	511.7	-22.93
	#3	1471.45	127.04		#3	1305.69	211.46		#3	316.27	76.71
	Unpaired t test with Welch's correction: HDAC1 transgenes				Unpaired t test with Welch's correction: HDAC2 transgenes				Unpaired t test with Welch's correction: HDAC3 transgenes
	P value	0.0151			P value	0.03			P value	0.0205
	P value summary	*			P value summary	*			P value summary	*
	Are means signif. different? (P < 0.05)	Yes			Are means signif. different? (P < 0.05)	Yes			Are means signif. different? (P < 0.05)	Yes
	One- or two-tailed P value?	Two-tailed			One- or two-tailed P value?	Two-tailed			One- or two-tailed P value?	Two-tailed
	Welch-corrected t, df	t=8,04 df=2			Welch-corrected t, df	t=5,64 df=2			Welch-corrected t, df	t=4,50 df=3
	How big is the difference?				How big is the difference?				How big is the difference?
	Mean ± SEM of column A	1209 ± 136 N=3			Mean ± SEM of column A	1032 ± 146 N=3			Mean ± SEM of column A	385 ± 63,3 N=3
	Mean ± SEM of column B	114 ± 10,8 N=3			Mean ± SEM of column B	199 ± 22,8 N=3			Mean ± SEM of column B	52,2 ± 38,3 N=3
	Difference between means	1095 ± 136			Difference between means	833 ± 148			Difference between means	333 ± 74,0
	95% confidence interval	509 to 1681			95% confidence interval	197 to 1469			95% confidence interval	97,5 to 569
	R square	0.97			R square	0.941			R square	0.871

## Sheet: S2A
	Numerical data: S2A Fig
	% apoptotic cells
	Replicate	WT	WT HDAC1 CI	KO HDAC1 CI	WT HDAC2 CI	KO HDAC2 CI	WT HDAC3 CI	KO HDAC3 CI	HDAC3 KO
	#1	4.56	7.04	7.3	14.8	13.1	6.99	21.7	16.4
	#2	3.21	11.6	19.7	13.2	24.8	14.6	39.6	18.3
	#3	6.5	8.83	9.23	8.41	19.5	14.5	19.3	14.4
	One-way analysis of variance
	P value	0.0063
	P value summary	**
	Are means signif. different? (P < 0.05)	Yes
	Number of groups	8
	F	4.464
	R square	0.6613
	ANOVA Table	SS	df	MS
	Treatment (between columns)	952.3	7	136
	Residual (within columns)	487.6	16	30.48
	Total	1440	23
	Bonferroni's Multiple Comparison Test	Mean Diff,	t	Significant? P < 0,05?	Summary	95% CI of diff
	WT vs WT HDAC1 CI	-4.4	0.9762	No	ns	-21,26 to 12,46
	WT vs KO HDAC1 CI	-7.32	1.624	No	ns	-24,18 to 9,537
	WT vs WT HDAC2 CI	-7.38	1.637	No	ns	-24,24 to 9,477
	WT vs KO HDAC2 CI	-14.38	3.189	No	ns	-31,23 to 2,481
	WT vs WT HDAC3 CI	-7.273	1.614	No	ns	-24,13 to 9,584
	WT vs KO HDAC3 CI	-22.11	4.905	Yes	**	-38,97 to -5,253
	WT vs HDAC3 KO	-11.61	2.576	No	ns	-28,47 to 5,247
	WT HDAC1 CI vs KO HDAC1 CI	-2.92	0.6478	No	ns	-19,78 to 13,94
	WT HDAC1 CI vs WT HDAC2 CI	-2.98	0.6611	No	ns	-19,84 to 13,88
	WT HDAC1 CI vs KO HDAC2 CI	-9.977	2.213	No	ns	-26,83 to 6,881
	WT HDAC1 CI vs WT HDAC3 CI	-2.873	0.6375	No	ns	-19,73 to 13,98
	WT HDAC1 CI vs KO HDAC3 CI	-17.71	3.929	Yes	*	-34,57 to -0,8527
	WT HDAC1 CI vs HDAC3 KO	-7.21	1.6	No	ns	-24,07 to 9,647
	KO HDAC1 CI vs WT HDAC2 CI	-0.06	0.01331	No	ns	-16,92 to 16,80
	KO HDAC1 CI vs KO HDAC2 CI	-7.057	1.566	No	ns	-23,91 to 9,801
	KO HDAC1 CI vs WT HDAC3 CI	0.04667	0.01035	No	ns	-16,81 to 16,90
	KO HDAC1 CI vs KO HDAC3 CI	-14.79	3.281	No	ns	-31,65 to 2,067
	KO HDAC1 CI vs HDAC3 KO	-4.29	0.9517	No	ns	-21,15 to 12,57
	WT HDAC2 CI vs KO HDAC2 CI	-6.997	1.552	No	ns	-23,85 to 9,861
	WT HDAC2 CI vs WT HDAC3 CI	0.1067	0.02366	No	ns	-16,75 to 16,96
	WT HDAC2 CI vs KO HDAC3 CI	-14.73	3.268	No	ns	-31,59 to 2,127
	WT HDAC2 CI vs HDAC3 KO	-4.23	0.9384	No	ns	-21,09 to 12,63
	KO HDAC2 CI vs WT HDAC3 CI	7.103	1.576	No	ns	-9,754 to 23,96
	KO HDAC2 CI vs KO HDAC3 CI	-7.733	1.716	No	ns	-24,59 to 9,124
	KO HDAC2 CI vs HDAC3 KO	2.767	0.6138	No	ns	-14,09 to 19,62
	WT HDAC3 CI vs KO HDAC3 CI	-14.84	3.292	No	ns	-31,69 to 2,021
	WT HDAC3 CI vs HDAC3 KO	-4.337	0.9621	No	ns	-21,19 to 12,52
	KO HDAC3 CI vs HDAC3 KO	10.5	2.329	No	ns	-6,357 to 27,36

## Sheet: S2C
	Numerical data: S2C Fig
	% of cells with >5 γH2AX foci								% of cells with >5 γH2AX foci							% of cells with >5 γH2AX foci
	Replicate	WT	WT HDAC1 CI	WT HDAC2 CI	WT HDAC3 CI				Replicate	WT	KO HDAC1 CI	KO HDAC2 CI	KO HDAC3 CI			Replicate	CTRL	HDAC3 KO
	#1	30.435	31.081	23.438	37.838				#1	3.05499	6.10998	5.98007	63.3094			#1	3.05499	25.0653
	#2	19.828	19.828	20.225	51.613				#2	5.89041	9.94475	2.6455	60			#2	5.89041	34.1463
	#3	24.37	21.053	21.782	34.694				#3	5.88235	18.0124	6.77083	75.7576			#3	5.88235	29.368
	#4	13.636	18.509	22.105	46.809				#4	8.12721	34.5238	26.9663	86.1789			#4	8.12721	32.4607
	#5	21.905	12.227	23.77	42.424
	#6	15.955	10.491		34.715
	One-way analysis of variance: CI in WT								One-way analysis of variance: CI in KO							Unpaired t test with Welch's correction: HDAC3 KO
	P value	< 0,0001							P value	< 0,0001						P value	0.0004
	P value summary	****							P value summary	****						P value summary	***
	Are means signif. different? (P < 0.05)	Yes							Are means signif. different? (P < 0.05)	Yes						Are means signif. different? (P < 0.05)	Yes
	Number of groups	4							Number of groups	4						One- or two-tailed P value?	Two-tailed
	F	17.6							F	34.5						Welch-corrected t, df	t=10,90 df=4
	R square	0.736							R square	0.896
																How big is the difference?
	Bartlett's test for equal variances								ANOVA Table	SS	df	MS				Mean ± SEM of column A	5,739 ± 1,039 N=4
	Bartlett's statistic (corrected)	7.74							Treatment (between columns)	11117	3	3706				Mean ± SEM of column B	30,26 ± 1,994 N=4
	P value	0.0517							Residual (within columns)	1289	12	107				Difference between means	-24,52 ± 2,249
	P value summary	ns							Total	12406	15					95% confidence interval	-30,76 to -18,28
	Do the variances differ signif. (P < 0.05)	No														R square	0.9675
									Bonferroni's Multiple Comparison Test	Mean Diff,	t	Significant? P < 0,05?	Summary	95% CI of diff
	ANOVA Table	SS	df	MS					WT vs KO HDAC1 CI	-11.4	1.56	No	ns	-34,5 to 11,7
	Treatment (between columns)	1937	3	646					WT vs KO HDAC2 CI	-4.85	0.662	No	ns	-28,0 to 18,3
	Residual (within columns)	697	19	36.7					WT vs KO HDAC3 CI	-65.6	8.95	Yes	****	-88,7 to -42,5
	Total	2634	22						KO HDAC1 CI vs KO HDAC2 CI	6.56	0.895	No	ns	-16,6 to 29,7
									KO HDAC1 CI vs KO HDAC3 CI	-54.2	7.39	Yes	****	-77,3 to -31,1
	Bonferroni's Multiple Comparison Test	Mean Diff,	t	Significant? P < 0,05?	Summary	95% CI of diff			KO HDAC2 CI vs KO HDAC3 CI	-60.7	8.28	Yes	****	-83,8 to -37,6
	WT vs WT HDAC1 CI	2.16	0.617	No	ns	-8,13 to 12,4
	WT vs WT HDAC2 CI	-1.24	0.339	No	ns	-12,0 to 9,55
	WT vs WT HDAC3 CI	-20.3	5.82	Yes	****	-30,6 to -10,0
	WT HDAC1 CI vs WT HDAC2 CI	-3.4	0.927	No	ns	-14,2 to 7,39
	WT HDAC1 CI vs WT HDAC3 CI	-22.5	6.43	Yes	****	-32,8 to -12,2
	WT HDAC2 CI vs WT HDAC3 CI	-19.1	5.21	Yes	***	-29,9 to -8,29

## Sheet: S4B
	Numerical data: S4B Fig
	Top 20 GO-BP (Enrichr) terms of upreg. genes of both HDAC1 CI clones (≥ 2-fold changes over wildtype cells, padj-value ≤ 0.05)														Top 20 GO-BP (Enrichr) terms of upreg. Genes by JQ12 (≥ 2-fold changes over wildtype cells, padj-value ≤ 0.05)
	Term	Overlap	P-value	Adjusted P-value	Old P-value	Old Adjusted P-value	Odds Ratio	Combined Score	Genes						Term	Overlap	P-value	Adjusted P-value	Old P-value	Old Adjusted P-value	Odds Ratio	Combined Score	Genes
	cellular response to fatty acid (GO:0071398)	5/17	4.821229732910607E-6	0.008379297275798636	0	0	26.616612554112553	325.8533876150448	AKR1C1;AKR1C3;PDK4;AKR1C2;LPL						vascular transport (GO:0010232)	13/84	7.360265057974596E-6	0.006632542546462889	0	0	5.078938276121375	60.030077277080224	ABCC2;ABCB1;SLC1A2;SLC2A4;ATP1B2;AVPR1A;LRP2;SLC6A1;SLC8A2;SLC5A5;SLC7A8;MFSD2A;ABCG2
	positive regulation of synaptic transmission (GO:0050806)	8/73	1.8291678504591712E-5	0.01303947934000079	0	0	7.918083228247163	86.37887929189239	RIMS2;CACNG7;CLSTN2;SYT1;ADCY1;ADRA1A;SHANK2;CACNG4						cellular response to brain-derived neurotrophic factor stimulus (GO:1990416)	4/5	7.483435755975917E-6	0.006632542546462889	0	0	109.93162393162393	1297.5030097068282	NTRK2;TMEM108;MAPT;SH3GL2
	regulation of axon extension (GO:0030516)	6/38	2.535378016070742E-5	0.01303947934000079	0	0	12.004275244299674	127.03623576979392	OLFM1;MAP2;SEMA3A;NRCAM;NTN1;KIAA0319						synapse organization (GO:0050808)	16/126	9.452427679437577E-6	0.006632542546462889	0	0	4.044057971014492	46.78667300303823	UNC13A;BDNF;CTNND2;WNT7B;L1CAM;SLC6A1;DKK1;SLC8A2;DNM3;DNER;NRCAM;MAPT;SNCB;SHANK2;CBLN2;CBLN1
	cAMP-mediated signaling (GO:0019933)	5/25	3.735123015287194E-5	0.01303947934000079	0	0	15.963474025974026	162.74992778681832	GLP1R;RIMS2;EPHA5;ADCY1;AHR						transport across blood-brain barrier (GO:0150104)	13/86	9.594998258897489E-6	0.006632542546462889	0	0	4.93927533653561	57.06971397690268	ABCC2;ABCB1;SLC1A2;SLC2A4;ATP1B2;AVPR1A;LRP2;SLC6A1;SLC8A2;SLC5A5;SLC7A8;MFSD2A;ABCG2
	regulation of insulin secretion (GO:0050796)	9/104	3.751288647871343E-5	0.01303947934000079	0	0	6.105540166204986	62.22049774202806	EPHA5;GLP1R;SNAP25;SFRP1;ALOX5;CCN3;INHBB;SYT7;ADRA2A						membrane depolarization during cardiac muscle cell action potential (GO:0086012)	6/17	1.6794775697733645E-5	0.009012005741726146	0	0	15.025714285714285	165.199354594948	HCN4;CACNA1D;SCN3B;SLC8A1;HCN2;CACNA1G
	motor neuron axon guidance (GO:0008045)	4/16	9.230583089316821E-5	0.02590149737139944	0	0	21.224379719525352	197.18304622314838	SEMA3A;SLIT1;NTN1;RNF165						anterograde trans-synaptic signaling (GO:0098916)	23/244	1.9555889493799954E-5	0.009012005741726146	0	0	2.9062560039220102	31.510307844487734	GABRQ;GABBR2;GABRA1;SNAP25;CHRNA3;KCNA1;GAD1;CHRM4;SLC1A2;CACNA1A;SLC6A1;SYN1;GRIN1;NRGN;HRH3;AMPH;HAP1;NPTX2;SNCB;GABRD;GRIA3;SLC18A3;CBLN1
	regulation of calcium ion-dependent exocytosis (GO:0017158)	5/31	1.1060751386909562E-4	0.02590149737139944	0	0	12.275849150849151	111.82712446180471	SYT1;ADRA2A;SYT7;CACNA1G;SYT17						membrane depolarization during action potential (GO:0086010)	7/26	2.4250690014721667E-5	0.009579022555815058	0	0	10.15925005647165	107.96301564659878	HCN4;CACNA1D;SCN3B;SLC8A1;HCN2;CACNA1G;SCN1A
	negative regulation of insulin secretion (GO:0046676)	4/17	1.1922438375788006E-4	0.02590149737139944	0	0	19.59073935772965	176.99259864269996	SFRP1;INHBB;CCN3;ADRA2A						chemical synaptic transmission (GO:0007268)	26/306	3.5387606361532056E-5	0.012230841448704517	0	0	2.596449579831933	26.61139835998982	SNAP25;CHRNA3;KCNA1;CHRM4;SLC1A2;CACNA1A;SLC6A1;NRGN;HRH3;SLC17A7;NPTX2;SNCB;GABRD;GRIA3;SLC18A3;GABRQ;GABBR2;GABRA1;UNC13A;GAD1;SYN1;GRIN1;AMPH;HAP1;CBLN2;CBLN1
	negative regulation of peptide hormone secretion (GO:0090278)	4/18	1.5140581602315458E-4	0.029238145360915853	0	0	18.19047619047619	159.9951846976534	SFRP1;INHBB;CCN3;ADRA2A						SA node cell action potential (GO:0086015)	4/7	4.948883149953452E-5	0.015204068788468106	0	0	36.64007597340931	363.2410492923789	HCN4;CACNA1D;SCN3B;CACNA1G
	central nervous system neuron differentiation (GO:0021953)	5/34	1.7431438599988146E-4	0.0302958402867794	0	0	11.004254366323332	95.2379708546695	NR4A2;GRID2;MAP2;FOXN4;CBLN1						cardiac muscle cell action potential (GO:0086001)	7/30	6.636530861371856E-5	0.01835000783169318	0	0	8.390682341232816	80.72118421965683	HCN4;CACNA1D;SCN3B;SLC8A1;HCN2;CACNA1G;SCN1A
	cyclic-nucleotide-mediated signaling (GO:0019935)	5/36	2.3020487886958582E-4	0.03637237086139456	0	0	10.29325513196481	86.22187227615349	GLP1R;RIMS2;EPHA5;ADCY1;AHR						cellular response to nerve growth factor stimulus (GO:1990090)	6/22	8.705609441903257E-5	0.021749396045649665	0	0	10.3275	96.5513625433249	NTRK2;BDNF;NTRK3;TMEM108;MAPT;SH3GL2
	regulation of neuron projection development (GO:0010975)	10/165	2.814614608018282E-4	0.03975477108097684	0	0	4.158841690620675	34.000672733765924	LRRC7;GFI1;SEMA3A;NTRK3;PLPPR5;ZNF804A;ROR1;TANC2;ZNF365;ZDHHC15						regulation of nervous system development (GO:0051960)	8/42	9.439159224151754E-5	0.021749396045649665	0	0	6.492499578628013	60.17286625665853	GBX2;HEY1;PTPRZ1;HEY2;BHLHE41;DLL1;HES2;ARNTL
	progesterone metabolic process (GO:0042448)	3/9	2.973601979589752E-4	0.03975477108097684	0	0	31.743548387096773	257.7755913778112	AKR1C1;AKR1C3;AKR1C2						transmembrane receptor protein tyrosine kinase signaling pathway (GO:0007169)	30/404	1.1206752910305374E-4	0.022202173357191227	0	0	2.245040027845458	20.421802157373794	SHC4;FOXC2;CHRNA3;ITGB3;IRS4;EFNB2;GHR;FGF9;KDR;FGF20;EPHB1;ATP6V1C2;VAV3;NGFR;NTRK2;BDNF;NTRK3;IGF2;SORBS1;GFRA2;MMP9;MTSS1;GRIN1;TIAM1;EFNA3;NR4A3;ROR1;HAP1;ATP6V0D1;FRK
	cellular response to ketone (GO:1901655)	5/39	3.3835866992217023E-4	0.039916511015456936	0	0	9.383594346829641	74.98809406847319	SFRP1;AKR1C3;AKR1C2;ADCY1;AHR						positive regulation of axonogenesis (GO:0050772)	8/43	1.1241606763134798E-4	0.022202173357191227	0	0	6.306672124437167	57.34848483936472	TIAM2;NGFR;NTRK2;TIAM1;BDNF;PLXNA2;MAPT;L1CAM
	neuronal action potential (GO:0019228)	4/22	3.445038350010668E-4	0.039916511015456936	0	0	14.145271485077311	112.78598313112592	KCNA2;SCN2A;SCN3A;CACNA1G						cellular response to growth factor stimulus (GO:0071363)	16/158	1.5326787196812225E-4	0.02680536794648194	0	0	3.1274954072259646	27.469803500647963	NTRK2;EGR3;NTRK3;WNT7A;LRP2;RUNX2;BMP6;DLL4;SFRP1;ACVR1C;KDR;PDE3A;SNAI2;GAS1;MAPT;WNT4
	cellular response to prostaglandin stimulus (GO:0071379)	3/10	4.198845217008045E-4	0.04466231026372853	0	0	27.207373271889402	211.55176975571405	SFRP1;AKR1C3;AKR1C2						axoneme assembly (GO:0035082)	7/34	1.55112436580004E-4	0.02680536794648194	0	0	7.146134689768452	62.68132216436792	LRGUK;CFAP74;RSPH4A;SPEF1;DNAAF3;DNAAF1;CCDC65
	positive regulation of neuron projection development (GO:0010976)	7/88	4.6198427035072165E-4	0.04466231026372853	0	0	5.537077382393287	42.524641973411896	LRRC7;NTRK3;PLPPR5;ZNF804A;ROR1;BMP7;ZDHHC15						regulation of Wnt signaling pathway, planar cell polarity pathway (GO:2000095)	4/9	1.6833455392870612E-4	0.02737912009487485	0	0	21.98176638176638	191.01181559108733	SPEF1;RSPO3;MLLT3;DKK1
	heterophilic cell-cell adhesion via plasma membrane cell adhesion molecules (GO:0007157)	5/42	4.811408522335498E-4	0.04466231026372853	0	0	8.621446121446121	65.86224872685938	CRB1;TENM2;GRID2;AMIGO2;CBLN1						nervous system development (GO:0007399)	31/447	2.9212112909766203E-4	0.03599844299733738	0	0	2.0841096866096867	16.96119742856209	TENM1;CHRNA3;CXCR4;NRGN;ACVR1C;GBX2;PTPRZ1;DNER;DPF3;NRCAM;EPHB1;SH3GL2;PCDHAC1;CHST8;EMX1;EGR2;GSN;BDNF;PAX6;INHBA;NAV2;L1CAM;HPCAL4;GFRA2;DNM3;NFASC;ALDH1A2;SERPINI1;HAP1;SHANK2;CBLN1
	negative regulation of neuron differentiation (GO:0045665)	4/24	4.88253104148931E-4	0.04466231026372853	0	0	12.729449838187703	97.05793870065465	DTX1;ASCL1;BMP7;DLL1						regulation of neurogenesis (GO:0050767)	9/62	3.0754763410297486E-4	0.03599844299733738	0	0	4.687718253431147	37.909017685039196	HEY1;HEY2;BHLHE41;WNT7A;PAX6;LRP2;DLL1;HES2;ARNTL
	regulation of dopamine secretion (GO:0014059)	4/25	5.741396667299974E-4	0.047304078792020615	0	0	12.12266913237787	90.46708974565198	SYT1;KCNA2;SYT7;SYT17						inorganic cation transmembrane transport (GO:0098662)	22/274	3.079952774672204E-4	0.03599844299733738	0	0	2.430404715492435	19.65085773966558	HCN4;KCNH3;KCNJ10;KCNH6;KCNB1;KCNK12;KCNC3;KCNA1;KCNB2;KCNK13;KCNA2;KCNA4;CACNA1A;CACNA1D;SLC6A1;SLC8A1;SLC8A2;CACNA1G;ATP6V0D1;SCN3B;HCN2;SCN1A

[truncated: 2 more sheets: S4C, S4D]
